# Supplementary material for: Economic Benefits of Investing in Women’s Health: A Systematic Review
Source: PLoS One. 2016 Mar 30;11(3):e0150120. doi: 10.1371/journal.pone.0150120 (PMC4814064; doi:10.1371/journal.pone.0150120)
Supplement: S2 Appendix — (XLSX) [file pone.0150120.s002.xlsx]

## Sheet: Ark1
S2 Appendix: Extraction table: Articles in included in the systematic review
Study	High-/ low-income country	Country/ region	Population studied and time period	Aim of study	Study design and methods	Pathway					Main outcomes	Risk of bias	Quality of study	Strengths of study	Methodological limitations
						Prod.	Sav.	Edu.	Fert.	Int.- gen.
Subramanian, S. V., and Ackerson, L. K. (2010). "Parental BMI and childhood undernutrition in India: An assessment of intrauterine influence." Pediatrics 126:663-71.	LMIC	India	2005-2006 nationally representative cross-sectional sample of singleton children (0-59 months, born to HIV negative mothers and fathers from 29 states of India)	To examine the influence of parental BMI on childhood nutriton in India	2005-2006 National Family Health Survey in India; multistage stratified sample survey, Poisson regression, robust error variance to model the binary undernutrition outcomes and computed marginal RRs and Cis					X	An increase in 1 unit of maternal BMI was associated with a lower relative risk (RR) for childhood undernutrition (underweight RR: 0.957; stunting RR: 0.985; wasting RR: 0.941). The association between paternal BMI and childhood undernutrition was similar to that observed for maternal BMI (underweight RR: 0.961; stunting RR: 0.986; wasting RR: 0.965). The association between maternal BMI and offs…	Missing variables, selection bias	Good	Large, nationally representative sample of children in India; controls for relevant factors	Assumes that prenatal BMI is equal to postnatal BMI of parents (as measurements were made postnatally). Does not test why or how BMI is associated with undernutrition in offspring.
Kahn, R. S., et al. (2005). "Intergenerational health disparities: socioeconomic status, women's health conditions, and child behavior problems." PUBLIC HEALTH REPORTS 120(4): 399-408.	HIC	USA	Data from the National Longitudinal Survey of Youth (1979-1996)	To examine whether social gradients in child health outcomes and behavior problems are mediated by differences in maternal health conditions and behavior (smoking, depressive symptoms, alcohol use)	Cohort study: Variance analysis, regression analysis, logistic regression analysis					X	Adjustment for maternal smoking, depressive symptoms, and alcohol use attenuated the associations between SES and child behavior problems by 26% to 49%. These maternal health conditions often occurred together, persisted over time, and were associated with the mother's own childhood SES and prepregnancy health. Women's own prepregnancy health was associated with her childhood SES.	Measurement of maternal mental and physical health	Fair-Good	Follow-up over time; multiple maternal health conditions included; examined the data for correlation among variables	Old data. Child behavior problem measurements were not tested/certified by DSM criteria. Maternal health measures were not optimal.
Canning, D., and Schultz, T. P. (2012). "The economic consequences of reproductive health and family planning." The Lancet 380(9837): 165-171.	LMIC	Ghana and Bangladesh	Review of RCT in Matlab with outreach and control programmes, Ghana	To assess the impact of access to reproductive health services on the achievement of MDG 1,2 and 3 using evidence from Bangladesh and Ghana.	Review based on searches in Web of Science and research papers in economics, studies published between 1980 and 2012	X	X	X	X	X	Women's earnings (40% higher), assets (25% more physical assets), BMI, and children's schooling (significant only for boys) and BMI (significant only for girl's BMI) and fertility improved substantially in areas with improved access to family planning services compared with control areas. At the macroeconomic level, reductions in fertility enhance economic growth as a result of reduced youth depe…	Possible reporting bias?	Good	Conclusions made by using RCT data	Paper does not include details about how the review was conducted (PRISMA guidelines).
Gibbs, C. M., et al. (2012). "The impact of early age at first childbirth on maternal and infant health." Paediatr Perinat Epidemiol 26(Suppl 1): 259-284.	HIC and LMIC	Different countries, review	Different populations, review	To assess whether early age at first childbirth is associated with increased risk of poor pregnancy outcomes	Systematic review; searches in Pubmed/Medline, Popline, ISI Web of Science, Embase, Cochrane Refrence Libraries, and CINAHL; grading of recommendations assessment, development, and evaluation to assess quality; meta-analysis using inverse-variance methods for weighting and random-effects model to calculate summary					X	A dose-response relationship seems to exist between maternal age and LBW and VLBW. We conclude that overall evidence of effect for very young maternal age (<15 years or <2 years post-menarche) on infant outcomes is moderate; future studies are likely to refine the estimate of effect or precision but not to change the conclusion. Many of the differences observed among older teenagers with respect …	Authors assume that there is an established relationship between maternal age and infant outcomes.	Good	Following guidelines and reporting on how study was done; searches in several databases; evaluation based on expert recommendations	The ORs presented in the meta-analysis do not control for other factors relevant to infant health.
Parsons, C. E., et al. (2012). "Postnatal depression and its effects on child development: a review of evidence from low- and middle-income countries." Br Med Bull 101: 57-79.	LMIC	Several settings, review	Review, different populations	To examine what is known about the impact of PND on children in LMICs across the domains of physical and psychological development and how the presence of HIV may affect child development	Review: Searches in Medline, Psychoinfo, Cochrane, Pubmed, Web of Science; 1970-August 2010					X	Studies from South East Asia found that depression was associated with negative growth outcomes, but this has only to a smaller extent been seen outside South East Asia. Depressed mothers have been reported to stop breastfeeding earlier, and their children have significantly higher rates of childhood diarrhoea. Children are also reported to have lower mental scores. SES has been shown to moderate…	Possible selection bias, positive findings may be more likely to make it to the results	Good	Report of review process	Do not look at all possible outcomes. Narrow search strategy?
Ertel, K. A., et al. (2010). "Maternal depressive symptoms not associated with reduced height in young children in a U.S. prospective cohort study." PLoS ONE 5(10): e13656.	HIC	USA	Project Viva, prospective cohort study of pregnant women and their singleton children enrolled between April 1999 and July 2002 (with 3 year follow-up)	To examine the association between child stature and maternal antenatal or postpartum depression in a high-income country	Prospective cohort study of pregnant women and their singleton children; data collected at prenatal visit from obstetric practices; at birth; and 1, 2 and 3 years after delivery; 2,670 enrolled (64% of those eligible); 872 individuals included in final analysis due to missing variables; multivariable linear regression models, longitudinal analysis					X	This study did not find evidence for the hypothesis that maternal depression is associated with reduced height in children. In multivariable linear regression models, exposure to postpartum depression was associated with greater HAZ (0.37) and longer leg length (0.88 cm). The relationship between postpartum depression and greater HAZ was evident starting at 6 months and continued to age 3. The st…	Final sample consisted of mothers who were more likely to be white, more educated, and slightly older and taller; only 37% of enrolled women are presented in final data analysis	Good	First to study heigh and depression in HIC setting; controls for several factors in analysis; tepeated outcomes measurements	Only 37% of enrolled women are presented in final data analysis. Possible measurement bias from self-reporting of independent and dependent variables.
Kirigia, J. M., et al. (2006). "Effects of maternal mortality on gross domestic product (GDP) in the WHO African region." Afr J Health Sci 13(1-2): 86-95.	LMIC	AFRO region WHO	Population from AFRO countries, data from UNDP 2000 and World Bank 1999	To estimate the loss in GDP attributable to maternal mortality in the WHO African region	Cross-sectional study, production function analysis, logarithmic estimation	X					MMR of a single person was found to reduce per capita GDP by US$0.36 per year.	Measurement bias	Good	Includes relevant covariates; provides new input to GDP and maternal health; adjusted R2 is 0/70	Uses static model. Uses maternal mortality as outcome does not capture morbidity, social outcome measurements, or intergenerational effects.
Cresswell, J. A. (2012). "Effect of maternal obesity on neonatal death in sub-Saharan Africa: multivariable analysis of 27 national datasets." The Lancet 380(9850): 1325-1330.	LMIC	27 sub-Saharan African countries	Neonatal deaths among obese women in DHS study populations between 2003 and 2009	To investigate whether maternal obesity is a risk factor for neonatal death death is SSA and determine the effect of detailed timing of death within the neonatal period	Cross-sectional DHS population-based surveys pooled for use in multivariable logistic regression; timing of death investigated with a discrete-time survival model					X	Maternal obesity was associated with increased odds of neonatal death after adjustment for confounding factors (adjusted odds ratio 1·46, 95% CI 1·11-1·91). Maternal obesity was a significant risk factor for neonatal deaths occurring during the first 2 days of life (1·62, 1·11-2·37).	Maternal recall bias on report in neonatal deaths	Good	Large data sample, population-based sample; study investigates obesity in SSA, where NMR is highest; Large, nationally representative data material; adjusted for known biological covariates, wealth, and education	BMI measured during DHS data collection, not at start of pregnancy. Possible underreporting of early neonatal deaths and stillbirths. Could have included other covariates, e.g., delivery place, cultural/religious barriers influencing neonatal outcomes, and comparision with effects of maternal underweight.
Pit, S.W. et al. (2012). "The association of health and employment in mature women: a longitudinal study." J Womens Health. 21(3): 273-280.	HIC	Australia	14,200 women aged 45-50 years randomly selected from the national Medicare database in 1996, followed until 2007	To determine the health problems associated with older women's workforce participation (controlling for other factors)	Longitudinal study over 12 years, through five surveys; nested multivariate longitudinal analysis	X					Being employed decreased as physical and mental health deteriorated (self-reported conditions: diabetes, hypertension, depression, anxiety, and other psychiatric conditions). Back pain, arthritis, cancer, obesity, and current smoking are associated with employment, but not when quality of life is added to the model.	Healthy worker cohort; healthy workers might stay in survey and employment, underestimating effects of poor health on employment (particularly for diseases with high mortality and morbidity)	Good	Large national representative sample; respondents have been shown to be broadly representative of the population; includes several controlling factors	Broad definition of employment. Part-time employment due to morbidity is not being evaluated.
Ainsworth, M., et al. (2005). "The impact of adult mortality and parental deaths on primary school enrollment in northwestern Tanzania." Journal of Development Studies 41(3): 412-43.	LMIC	Tanzania, Kagera region	Population-based longitudinal study (September 1991-January 1994) using panel data from the Kagera Health and Development Survey, children 7-14 years	To measure the effect of adult deaths (both death, maternal or paternal death) and orphan status on primary school attendance and hours spent at school	Longitudinal survey using panel data: members of household interviewed four times; descriptive and multivariate regression analysis: determinants of primary school attendance and change in hours attended			X			Delayed attendance for maternal orphans and children in poor households with a recent adult death. No evidence that children 7–14 dropped out of primary school due to orphan status or adult deaths. Among children attending, school hours were signiﬁcantly lower in the months prior to an adult death in the household, but recovered following the death. Girls reduced hours in school immediately after…	Recall bias among families or children, particularly due to HIV/AIDS stigma; possible selection bias in the families that dropped out of the study	Good	Controls for many factors; longitudinal study	Low power of study, low absolute number of deaths.
Albanesi, S., and Olivetti, C. (2009). "Gender roles and medical progress." No. (w14873) National Bureau of Economic Research.	HIC	USA	U.S. cohorts of married women (cohort and fertility tables 1917-1980)	To assess the effects of medical progress (and infant formula feeding) on labor force participation of married women and to develop a quantitative model that aims to capture their effects	Construction of model on impact of maternal health (and infant formula) on work participation; test of model by use of histircal data (estimation of burden of conditions)	X					Medical progress (and infant formula) contributed to reductions in maternal mortality and morbidity, which enabled women to reconcile work and motherhood. Medical progress was also essential for the rise in women's participation and evolution of their economic role during the 20th century. Medical progress was in particular important in the cohorts of women in childbearing age between 1940 and 19…	Assumptions made on burden of disease and health data, as data from early years of the study were missing	Good	Includes several important covariates; looked at development over time; use of empirical data to test the model; though some under- and overprediction occurs in the model, model and data fitted quite well	Different assumptions are made on gender and women's health: Maternal morbidity is assumed to decline similarly to mortality. Some under- and overprediction exists in the model. Assumptions are made on burden of disease and health data, as data from early years of the study were missing.
Goldin, C., and Katz, L. (2002). "The power of the pill: Oral contraceptives and women's career and marriage decisions." Journal of Political Economy 110(4): 730-770.	HIC	USA	National Health Interview Study (NHIS), 13,000 women interviewees, only women without first birth before age 23, and National Survey of Family Growth, almost 8,000 women; time period: 1960-2000	To explore the relationship between diffusion of the birth control pill and the fraction of U.S. college graduate women entering professional programs (and age at start of marriage)	Times series analysis and econometrical analysis based on aggregate cohort data			X			The pill decreased the cost to women of remaining unmarried while investing in a professional career. Abortion rates also had significant effects.	Recall bias on use of contraceptives (pill or other method)	Good	Follow-up of cohorts, high-quality data; discusses possible alternative explanations: sex ratio of men to women of marriageable age, feminism, and women's rights movements, social norms, and change in demand for women by employers and educational institutions	Includes few covariates: does not control for e.g. socieceonomic status and distal factors influencing women's reproductive behavior.
Alderman, H., et al. (1999). "Child nutrition, child health, and school enrollment: a longitudinal analysis." Vol. 97, no. 21. World Bank Publications, 1997.	LMIC	Pakistan	800 rural households drawn from 45 villages in somewhat poor districts (Attock, Dir, and Badin), longitudinal data collected through 15 rounds of data collection (1986-1992)	To investigate the impact of child health/nutrition on school enrollment in rural Pakistan, using longitudinal data and control for the behavior determining the child health/nutrition stock measure	Data collected by the International Food Policy Research Institute, under the auspices of the Pakistan Ministry of Food and Agriculture; longitudinal economic data from both female and male heads of households; anthropometric data of children <6ys; school enrollments; probit analysis of panel data	X		X			Improvements in child health/nutrition is likely to have important effects on long-run productivity through greater schooling attendance and reduction of gender gaps, as the effects are larger for girls than for boys. Simulations indicate that reduced probability and duration of diarrheal disease can increase enrollment rates by 16% for girls and 5% for boys, reducing gender gaps by 33%. Estimate…	Recall bias on duration of diarrhea, possible omitted variable bias	Good	Includes long-term panel data, including new methodology addressing price shocks; looks at household making decisions; includes several covariates	Older data. Despite inclusion of geographical dummies, little is known of the influence of lower level health interventions/supply that might influence outcomes, etc.
Allen-Meares, P., et al. (2010). "Independent effects of paternal involvement and maternal mental illness on child outcomes." Social Service Review 84(1): 103-127.	HIC	USA	Meaning of Motherhood Study in southeast Michigan; eligible mothers selected from community mental health agencies and inpatient psychiatric units; interviews over a five-year period starting in 1995; 168 pairs included in final study	To test the hypothesis that maternal severe mental Illness and father involvement are associated with youth outcomes separately and to examine the role of the father living arrangement	Interviews with mothers and youth; records from school record of child's grade-point average; teacher's completed in-class behavior survey; structural equation modeling used to test main and interaction effects, controlling for covariates			X		(X)	Better maternal functioning and more paternal involvement predict better academic outcomes; less paternal involvement and more maternal health problems predict higher youth-reported affiliative skills; and more paternal involvement predicts less youth-reported problem behavior. High paternal involvement does not compensate for maternal mental health problems and vice versa. Being female is associ…	Selection bias: more severely ill mothers are less capable/willing to be included in the study, or vice versa	Good	Diverse sample of mothers in terms of income, race, and ethnicity; includes both maternal health and father's involvement and tests for interaction	Mothers' and fathers' education or wealth and other determinants of child outcomes might affect findings.
Almond, D., et al. (2012). "From infant to mother: Early disease environment and future maternal health." Labor Economics 19(4): 475-483.	HIC	USA	Mothers (born between 1961 and 1990) of children born between 1989 and 2006 in the United States (by state) and their offspring	To compare the effects of the disease environment (postneonatal mortality rates) and the outcomes of mother and infant, looking at socioeconomic status, maternal behavior, and intergenerational transmission	Use of vital statistics natality microdata; linear regression model			X		X	Exposure to disease in early childhood significantly increases incidence of diabetes and is associated with worse socioeconomic status and maternal behaviors. Intergenerational transmission of maternal health shocks among whites is associated with higher probability of low birth weight infants. Among blacks, higher maternal exposure reduces the incidence of low birth weight. Exposed mothers are m…	Recall bias among mothers; selection bias	Good	High-quality data/data registry; controls for known influential variables, e.g., race.	Does not control for socioeconomic status of the states, or individuals. Possible reverse causality mechanism. Does not discuss limitations of the study.
Almond, D., et al. (2007). "Long-term effects of the 1959-1961 China famine: mainland China and Hong Kong." No. w13384. National Bureau of Economic Research.	LMIC	China and Hong Kong	1% sample of 2000 Population Census of China (1959-1961) and natality microdata for Hong Kong (1984-2004)	To estimate the effects of fetal exposure to acute maternal malnutrition during famine on socioeconomic outcomes of offspring	Descriptive analysis and OLS regression anaysis of effects of cohort born during famine	X				X	Fetal exposure to acute maternal malnutrition was associated with less chance of working outcomes. Maternal malnutrition was associated with reduced sex ratio (males to females) in two generations--those prenatally exposed and their children--presumably through heightened male mortality. Hong Kong natality micro data from 1984-2004 further confirm this pattern of female offspring among mainland-b…	Special features of the famine cohorts may influence the results (smaller cohort, etc.), negative selection into fertility	Good	Behavioral experiment using large data; looks at effects of Hong Kong immigrants as well; though a special population, these findings support the general impressions for both first and second generation of offspring	Includes few socioeconomic variables, which might have influenced the results.
Ananat, E. O., et al. (2006). "Abortion and selection." National Bureau of Economic Research [NBER], Cambridge, Massachusetts.	HIC	USA	2000 decennial census of the United States, impacts on cohorts born between 1965 and 1979 (aged 21-35 years in year 2000)	To provide a framework for understanding mechanisms through which abortion access affects cohort outcomes and use this to provide evidence on long-run impacts of legalization of abortion on cohort characteristics	Cross-sectional data, based on census; multivariate OLS and instrumental variable (IV) regression analysis	X		X			Birth rates declined by 5.7% in repeal states relative to nonrepeal states in the 1971-73 period, but the gap shrank after national legalization in 1973 and disappeared by 1976-1979. Greater abortion access led to improved cohort outcomes seen in higher rates of college graduation and lower rates of welfare receipt.	Recall bias on abortion/lack of reporting before legalization of abortion (with regards to illegal abortion rates); omitted variable bias	Good	Data identify state of birth in addition to state of residence and offer large sample sizes	Assumes that abortion is a fully rational choice. Through census data, we only observe the individual once in adulthood. Lower determinants might affect outcome measures and are not included in the study.
Ronsmans, C., Chowdhury, M. E., Dasgupta, S. K., et al. (2010). "Effect of parent's death on child survival in rural Bangladesh: a cohort study." The Lancet 375(9730): 2024-2031.	LMIC	Bangladesh	Matlab, Bangladesh; data collected through routine health and demographic surveillance system, collected between 1982 and 2005	To investigate the effect of death of the mother or father on the survival of the child up to age 10 years in rural Bangladesh	Cohort study through prospective surveillance of Matlab population; Kaplan-Meier survival analysis; cumulative survival <1 month, 1-5 months, 6-11 months, 12-59 months, 60-119 months of life; Poisson regression controlling for covariates					X	The cumulative probability of survival to age 10 years was 24% in children whose mothers died before their tenth birthday, compared with 89% in those whose mothers remained alive. The greatest effect was noted in children aged 2-5 months whose mothers had died (rate ratio 25.05). The effect of the father's death on cumulative probability of survival of the child up to 10 years of age was negligib…	Possible confounding between factors causing parent's and children's deaths, recall bias or stigma associated with early recordings/data (not confirmed by physician)	Very good	Long-term surveillance data and control for relevant studies	Does not capture morbidity or impact on long-term development and health.
Bhalotra, S., and Rawlings, S. (2013). "Gradients of the intergenerational transmission of health in developing countries." The Review of Economics and Statistics95(2): 660-672.	LMIC	38 developing countries	2.4 million children born to 600,000 mothers (1970-2000)	To investigate the intergenerational transmission of health in children and how these gradients vary along the distribution of mother's health	Panel data: use of microdata from 38 countries linking fertility history, children, and biological mothers; data merged by index of child's cohort and country-level data on income and public health provision; analysis through pooled regression models					X	Children are more likely to bear the penalty exerted by poor maternal health if they are conceived or born in adverse socioeconomic conditions. Equivalently, shocks to the child's birth environment are more damaging of children born to women with weaker health at birth.	Risk of bias in data collection, lack of report on infant mortality, difference in data collection depending on setting, assumes one-way causality, assumes fixed effects	Good	High-quality, large quantity data material; panel data; inclusion of micro- and macrolevel determinants	Does not include cultural factors. SES index is defined by few variables.
Bhalotra, S., and Rawlings, S. B. (2011). "Intergenerational persistence in health in developing countries: the penalty of gender inequality?" Journal of Public Economics 95(3-4): 286-299.	LMIC	38 developing countries	2.4 million children born to 600,000 mothers (1970-2000)	To investigate the implications of health deprivation among girls and women for next-generation outcomes for both girls and boys	Pooled data from multiple countries; regression analysis using lowest predictions of the binary dependent variables					X	Mother's health (short stature, anemia, BMI, etc) is shown to affect size at birth, survival, and child growth conditional upon survival. Both contemporary and childhood health of the mother matter. Underinvestment in health of girls and women contributed to explaining child mortality and intergenerational cycles of growth failure among survivors.	Risk of bias in data collection; cultural and stigma barriers might influence report; omitted variable bias: wealth	Good	High-quality data material and large sample size that has been followed over time, and analysis includes several models; uses several mother and child health indicators; biological mothers and children are linked through fertility records	Omits variable bias.
Bloom, D. E., et al. (2009). "Fertility, female labor force participation, and the demographic dividend." Journal of Economic Growth 14(2): 79-101.	HIC and LMIC	97 countries	Labor force participation data from ILO surveys and censuses; TFR, urban population, and IMR from World Development Indicators (1960-2000)	To examine the effect of fertility reductions on labor force participation by women during their fertile years	Panel data: utility production function model; multivariate regression analysis; instrumental variable estimator	X			X		Estimate a reduction in labor supply of 7.5% during the fertile years of a woman; loss of years for work for each child born. Total labor support will increase by 11%.	Report/measurement bias: differences between abortion legal issues and practice are not taken into account	Good	Includes panel data from 40 years	Assumes fertility control based on abortion, but could be affected by household's reproductive, contraceptive, and abortion choices.
Casey, P., et al. (2004). "Maternal depression, changing public assistance, food security, and child health status." PEDIATRICS 113(2): 298-304.	HIC	USA	5,306 mothers (with children <36 months) who were seen in hospital or emergency department at medical centers in five states and Washington, D.C.; household surveys from 1998-2001; hospital data from January 2000-December 31 2001	To examine the association of positive report of a maternal depression screening and child health rating, child past hospitalization, weight/age, and current hospital admission	C-SNAP household level surveys and medical record audists; primary adult caregivers were interviewed; bivariate association tested by chi-square tests; multivariate regression analysis					X	After controlling for covariates, mothers with postnatal depression screening (PDS) were more likely to report fair/poor child health (AOR: 1.58; CI: 1.33-1.88) and hospitalizations during the child's lifetime (AOR: 1.20; CI: 1.03-1.39) compared with mothers without PDS.	Sampling bias: noncomplyers were more likely to have no insurance, be non-U.S. born, and describe their ethnicity as other than white, Hispanic, or African American; selection bias in mothers seeking care for their children (selection of sick children; the healthy ones might stay at home)	Good	Multivariate analysis; somewhat large sample size	Three-item maternal depression screen might create false positive/false negative cases. Cross-sectional study design.
Bailey, M. J. (2006) "More power to the pill: the impact of contraceptive freedom on women's lifecycle labor supply." The Quarterly Journal of Economics121 (1): 289-320.	HIC	USA	Current population surveys for June and March, women born between 1935 and 1960	To examine average within-cohort effects of early access to oral contraceptives, which implied legal variation by year of birth and state for women born from 1940-1955	Analysis of women born between 1940 and 1955, but with with previous and subsequent data included to control for other trends; cross-state regressions	X					Early legal access to the pill before age 21 significantly reduced the likelihood of a first birth before age 22 (14%-18%), increased the number of women in the paid labor force (8% among 26 to 30 year olds), and raised the number of annual hours worked (68 more hours at ages 26 to 30). The pill catalyzed changes in labor-force participation through the mechanism of birth timing.	Omitted variable bias: lowered fertility could be explained by other factors than the pill not included in analysis	Good	Large data material, controls for relevant factors	Data limitation; unable to observe whether laws were enforced, whether women could pay for the pill, and whether doctors actually prescribed drugs to younger women.
Chaudhuri, A. (2009). "Spillover impacts of a reproductive health program on elderly women in rural Bangladesh." Journal of Family and Economic Issues 30(2): 113-125.	LMIC	Bangladesh	Start of maternal and child health family program (MCH-FP) in 1977, data collection of targeted and nontargeted individuals in 1996 (men and women > 60 years)	To estimate the spillover beenfits from the MCH-F program in rural Bangladesh by examining the effect on the health of the never-targeted elderly living in targeted households	Quasi-experimental study: data from Matlab Health and Socio-economic Survey; randomized experiment of program evaluation over time: unitary standard model; linear regression; looking at program households vs. nonprogram households					X	There were significantly positive spillover impacts of the reproductive health program on the health of the never-targeted elderly women, but not on elderly men. Women living in treatment areas after exposure to the additional program in 1982 were found to have 7% higher BMI than the control area (3% if looking at all women exposed to program).	Selective migration between treatment and control areas; area prone to natural disaster; fewer unhealthy survivors in the control area, which will lead to underestimation of treatment	Good	Quasi-experimental study; reduced selection and endogenous program placement biases due of the universal program; preprogram analysis showed that treatment and control did not differ significantly	Possible other covariates could affect outcomes. Demographic data from control area not available from 1977 might have hidden differences between the areas.
Chen, J. and Millar, W. J. (1999). "Birth outcome, the social environment, and child health." Health Rep 10(4): 57-67(ENG); 59-71(FRE).	HIC	Canada	Data from the 1994/1995 cycle of the National Longitudinal Survey of Children and Youth; data from 13,439 households; 22,831 households; study children <3ys	To examine the effects of birth outcome and social environmental factors on the health of children younger than age 3	Prevalence; adjusted and unadjusted ORs through multiple logistic regression; weighted sample using survey weights					X	Maternal health status (and preterm birthweight status) was associated with higher prevalence of poor child health status; 11% of mothers who reported poor health reported that their children experienced poor health as well.	Reporting bias: self-reported maternal health, mother reporting on child health status	Good	Large data sample; includes several variables	Self-reported maternal health, mother reporting on child health status. Possible reverse causality: Not known whether it is maternal health, or that mother and child face similar risk factors/environment, which affect the health of children (and mothers).
Oyserman, D., et al. (2002). "Influences of maternal mental illness on psychological outcomes for adolescent children." Journal of Adolescence 25(6): 587-602.	HIC	USA	70 mother-youth pairs recruited from a larger study of mothers with serious mental illness, living at community level and not admitted last month (South Michigan)	To study contextual influences on outcomes for mothers with mental illness	Interviews with mothers and adolescents (mean: two years later); 72% agreement rate; multivariate analysis of variance; hierarchical regression analysis			X		X	For youth depression, effects involve parenting style and maternal mental health; for youth anxiety and efficacy, effects involve interplay between maternal symptoms and community functioning.	Self-reporting of mothers and children (though measured by standard interviews that are validated), possible confounding factors such as maternal education may influence the results	Good	Complex model; includes community-level factors	Small sample size. Self-reporting on school efficacy.
Chen, Y. H., et al. (2011). "Increased mortality risk among offspring of mothers with postnatal depression: a nationwide population-based study in Taiwan." Psychol Med 41(11): 2287-2296.	HIC	Taiwan	Data from National Health Insurance Research Database, Taiwan's birth certificate registry and birth certificate database (live singletons born between 01.01.01 and 31.12.03); 92,124 liveborns included	To investigate whether maternal depression within the first year after birth was associated with increased mortality risk among preschool children up to age 5, independent of the effects attributable to LBW, maternal morbidity, and SES	Random selection of 81,888 births (8 for every birth to mother with PD) matched with maternal age and years of delivery; chi-square test to examine differences in characteristics; Kaplan Meier 5yr cumulative survival, using log-rank test to examine differences in survival rates; Cox proportional hazard regressions to compute 5ys survival, adjusting for confounders					X	Offspring of mothers with PD had a greater risk of shorter gestational age and lower birthweight. Offspring of mothers with PD had a significantly lower 5y survival rate (0.96% vs 0.57%). For children up to 5 years old, exposure to maternal PD was independently associated with a 1.47-fold (CI 1.16-1.87) increased mortality risk, after adjusting for confounders. The risk of death by unnatural caus…	Reporting bias: women not reporting PD was not counted as PD in analysis (moderate PD), exclusion of previously ill women may underestimate impact	Good	Highly accurate data as it is mandatory to register all births, deaths, marriages/divorces, and migration; avoids selection and nonresponse bias	Findings represent only women who sought treatment for major depressive disorder. Could only adjust for data that were in the registries (not smoking, use of medication, etc.), which could confound the resuts
Coneus, K., and Spiess, C. K. (2012). "The intergenerational transmission of health in early childhood--evidence from the German Socio-Economic Panel study." Econ Hum Biol 10(1): 89-97.	HIC	Germany	Data from the German Socio-Economic Panel, representative national household level, data from 2003 and 2008, and follow-up questionnaire two years later; 686 children	To study intergenerational correlation between health and health behavior of mothers and fathers and their child health and to examine the relationships between various paternal and child health measures	Cross-sectional study and 2 years follow-up data, regression model, using fixed effect					X	When controlling for parental income, education, and family composition, parents with poor health are more likely to have children with poor health. Parental health is transmitted to the child via the mother, while it is transmitted by both parents from the age of two. Mothers in poor health are more likely to report that their children are in poor health.	Report bias, mothers in poor health may perceive the health status of their children to be poorer due to a more "negative view"	Good	Controls for relevant factors; presents model on maternal health and paternal health effects	Small sample. Simplification of classifying all disorders as equal makes interpreting findings with regard to policies difficult.
Conde-Agudelo, A., et al. (2005). "Maternal-perinatal morbidity and mortality associated with adolescent pregnancy in Latin America: cross-sectional study." American Journal of Obstetrics and Gynecology 192(2): 342-349.	LMIC	Uruguay, Argentina, Peru, Colombia, Honduras, Paraguay, El Salvador, Chile, Bolovia, Costa Rica, Panama, Dominican Republic, Nicaragua, Brazil, Ecuador, Mexico, Belize, Venezuela	Women between 10 and 24 years who had a singleton birth of at least 20 weeks gestation or at least 400g birth weight, 344,626 adolescents between 1985 and 2003	To determine whether young maternal age was associated with increased risks of adverse pregnancy outcomes, adjusting for confounding factors	Hospital-based retrospective cross-sectional study, crude odds (OR) computed as measures of association between maternal age group and adverse pregnancy outcomes considered					X	Compared with interpregnancy intervals of 18 to 23 months, interpregnancy intervals shorter than 6 months were associated with increased risks of preterm birth, low birth weight, and small for gestational age (pooled adjusted OR, CI: 1.40, 1.61, and 1.26, respectively). Intervals of 6 to 17 months and longer than 59 months were also associated with a significantly greater risk for the three adver…	Potential mother’s recall bias in several of the studies included	Very good	Very strong methology; clear about inclusion and exclusion criteria	T-statistical heterogenity among the studies.
Conway, K. S., and Kennedy, L. D. (2004). "Maternal depression and the production of infant health." Southern Economic Journal 71(2): 260-286.	HIC	USA	Data from NMIHS 1988, provided by the National Center for Health Statistics; women who were pregnant in 1988; 7,464 observations after exclusion of data	To estimate structural and reduced-form birth weight equations to look at the effects of maternal depressive symptoms	Interview with pregnant women 17 months after delivery, using a standard infant health production model (reduced-form/quasi structural form)					X	Depressive symptoms decrease birth weights among whites, among all depression coefficients estimated. Among black mothers, the evidence is more mixed, but three of four measures strongly suggest that depression delays prenatal care and is associated with lower birth weights.	Selection bias: women who exerience a live birth might be healthier; elimination of the poorest birth outcomes might give underestimations; omitted variable bias maternal depression and infant health (e.g. smoking)		Stratifies by blacks and whites to adjust for oversampling	Information overload. Omitted variable and selection bias.
Currie, J., and Moretti, E. (2007). "Biology as destiny? Short- and long-run determinants of intergenerational transmission of birth weight." Journal of Labor Economics 25(2): 231-263.	HIC	USA	Infants born between 1989 and 2001 and mothers born between 1970 and 1974	To measure intergenerational transmission in health at birth and understand how it is related to intergenerational correlations in socioeconomic status	Individual birth records from California; simple, fixed effects model; interactive model	X		X		X	We find that the probability that a child is LBW is almost 50% higher if her mother is LBW. This remains true when we compare mothers who are sisters (and therefore share similar genetic material and some environmental factors) and after controlling for other factors. Being born with LBW is associated with a 4% higher probability of living in a poor area at the time of delivery of one's own child…	Selection bias; women born in California who die, never become mothers, or give birth outside California are not included in analysis	Good	Large data set; controls for different variables	SES is measured by zip code of the hospital rather than zip code of residence, and zip codes are average rather than individual. Little information about father and father's weight.
Gill, K. (2007). "Women deliver for development." The Lancet 370(9595): 1347-1357.	LMIC	Global	Mothers with individual, family and community impacts; literature from the last 10(20) years	To examine the links between maternal health and (1) women's status and empowerment, (2) economic and social development at the family level, and (3) economic and social deveopment at national level	Review: searches in databases such as Popline, PubMed, Proquest, Social Science Citation Index, and grey literature	X		X		X	Scarce research for the relation between maternal health and national development that points toward a negative effect. Many studies describe the effects of maternal ill-health and death on child survival, particularly for girls. The children are also more likey to be stunted and less likely to attend school.	Reporting only on positive findings (?); difficult to evauate risk of bias, the study does not report on how review was done	Good	Broad review, includes framewor	Does not report on how the search was done, included papers (PRISMA guidelines).
de Menezes, R. C. E., et al. (2011). "Determinants of stunting in children under five in Pernambuco, Northeastern Brazil." Revista De Saude Publica 45(6): 1079-1087.	LMIC	Brazil	Population-based study of children under five in northeastern Brazil, municipality-sampled data from 1991, 1997 to 2006	To describe the prevalence of stunting in children under five and identify factors associated	Chi square test with Yates correction for the dichotomous variables; OR of stunting calculated to each exposure variables through logistic regression					X	Occurrence of stunting among LBW children to mothers with short stature was 3x higher when compared with those born to mothers whose height was above 1.50 m. Adjusted ORs show that the SES variables, maternal height, and birth weight remained associated with stunting in children.	Possible recall bias	Good	Small sample loss (3%); includes several covariates; measurement done by anthropometrists	Old data. Does not adjust for more proximal factors. Unclear how data collection of independent variables was done.
Ozaltin, E. (2010) "Association of maternal stature with offspring mortality, underweight, and stunting in low and middle-income countries." JAMA303(15): 1507-1516.	LMIC	54 countries	109 Demographic and Health Surveys conducted between 1991 and 2008; children aged 0 to 59 months born to mothers aged 15 to 49 years; anthropometric analysis: 247,279 mothers and 587,096 childen	To examine the associations between maternal stature and offspring mortality, underweight, stunting, and wasting in infancy and early childhood in 54 LMICs	Cross-sectional study using pooled data: Poisson regression with robust error variance to model the binary outcomes associated with mortality and growth failure; stratified models based on mortality; accounted for primary sampling unit clustering and birth-year fixed effects					X	In adjusted models, a 1-cm increase in maternal height was associated with a decreased risk of child mortality (absolute risk difference, 0.0014; RR, 0.988), underweight (ARD, 0.0068; RR, 0.968), stunting (ARD, 0.0126; RR, 0.968), and wasting (ARD, 0.0005; RR, 0.994). Absolute risk of dying among children born to the tallest mothers (> or = 160 cm) was 0.073 and to those born to the shortest moth…	Missing values for mothers and children due to missing variables (for some of the variables of interest)	Very good	Large data material; controls for a range of socioeconomic factors; tests for robustmness; tests for missing data	Missing values for some of the mothers and children (thought robustness of missing samples was tested for).
Dekker, L. H., et al. (2010). "Stunting associated with poor socioeconomic and maternal nutrition status and respiratory morbidity in Colombian schoolchildren." Food Nutr Bull 31(2): 242-250.	LMIC	Colombia	3,202 children enrolled from 3,032 households in February 2006, followed to October 2006; 3,100 children included	To determine whether child, maternal, and housheold characteristics were predictors of stunting or thinness among school-age children	Cross-sectional study: univariate analysis; multivariate binomial regression models					X	There were inverse, statistically significant trends in the prevalence of stunting by categories of child's birth and current weight; maternal education level, height, and body mass index (BMI); and household socioeconomic stratum. Children whose mothers were in the highest quartile of height has a 78% lower prevalence of stunting than those born to the shortest women (p<.0001). Stunting was >2 t…	The associations can be due to factors not included in the analysis that affect both mothers and their children; sample included only low- and middle-income populations; not representative for all children in Bogota	Fair-good	Sample of 3,100 children included; controls for relevant factors	Possible omitted variable and selection bias. Was conducted in LMI households, findings may not be generalizable. Uses self-reported symptoms.
Emanuel, I., et al. (2004). "The association of grandmaternal and maternal factors with maternal adult stature." Int J Epidemiol 33(6): 1243-1248.	HIC	USA	Washington state intergenerational cohort; mothers born in 1949-1979 and births occurred 1987-1995	To compare how maternal grandmother's stature, mother's birthweight, and socioeconomic variables relate to mother's adult stature in an intergenerational cohort of four ethnic groups	Cohort study: simple, partial, and multiple correlation analysis (R2)					X	This study longitudinally links grandmother's stature to mother's birthweight and adult stature. Mother's stature is partly determined by her own mother's stature and partly by her own birthweight, also when controlling for the available SES factors considered in combination, grandmother's age, parity, marital status, and mother's age.	Healthy mothers selection effect: only those who later got infants were included in the study; missing data from some of the pairs	Good	Cohort study; controls for ethnicity	Limited SES values, e.g. education among mothers. Missing data from some of the pairs.
Finlay, J. E., et al. (2011). "The association of maternal age with infant mortality, child anthropometric failure, diarrhoea, and anaemia for first births: evidence from 55 low- and middle-income countries." BMJ Open 1(2): e000226.	LMIC	55 countries	From the 118 DHS from 55 countries conducted between 1990 and 2008; children born to women who had their first birth 12-60 months before the survey; final sample of 176,583 children	To assess the association between maternal age at first birth and child health outcomes, controlling for SE factors	Cross-sectional studies: Poisson regression; estimation of unadjusted model and adjusted model (including covariates); summary statistics are weighted (according to multistage sampling)					X	The risk of poor child health outcome is lowest for women who have their ﬁrst birth between the ages of 27 and 29. Both biological and social mechanisms play a role in explaining why children of young mothers have poorer outcomes; RR of a poor health outcome for young mothers is higher in the high SES household. First-born children of adolescent mothers are the most vulnerable to infant mortality…	Missing variables may lead to selection bias	Very good	Large data set, adjusting for well established factors (including maternal height)	Generalized findings across countries do not always reflect country's experience. Possible measurement error in age at birth of mother and for identification of children at different age groups.
Masmas, T. (2004). "Survival among motherless children in rural and urban areas of Guinea-Bissau." Acta Paediatr 93(1): 99-105.	LMIC	Guinea Bissau	Cohort data on motherless children from 128 rural and 192 urban areas; 807 controls were examined and interviewed (January 1, 1997-November 30, 1997)	To investigate the survival of orphans in rural and urban areas of Guinea-Bissau	Data from the demographic surveillance system: Census data from Bissau (historical cohort data) and an open cohort of 100 clusters of 100 women of reproductive age was opened in 1989-1990; study of two controls per case in urban area, versus four controls per case in rural areas; Cox proportional hazard ratios					X	Controlling for signiﬁcant background factors revealed that motherless children had a markedly higher mortality than that of controls in both urban (mortality rate ratio [MR] 2.32) and rural areas (MR = 4.16). Excess mortality occurred among children under 2 y of age when their mother died.	Loss of follow-up	Fair; control for relevant factors	Includes several factors	Low number of participants. Orphan status defined as a child who survived its biological mothers (irrespective of father). Lower follow-up rate in urban areas (79% versus 99-100%).
Gewa, C. A., et al. (2012). "Maternal nutrition in rural Kenya: health and socio-demographic determinants and its association with child nutrition." Matern Child Nutr 8(3): 275-286.	LMIC	Kenya	Cross-sectional study, July-September 2009	To examine the role of selected socioeconomic, demographic, and health factors as determinants of nutritional status among HIV-infected and HIV-uninfected mothers in rural Kenya and interrelationship between maternal and child nutritional status within the population	Cross-sectional design: multivariate linear and logistic regression					X	Significant positive association was found between maternal weight, height, BMI, mid-upper arm circumference (MUAC), body fat and fat-free mass estimates, and children’s height-for-age, weight-for-age, weight-for-height, and MUAC-for-age z-score. Children of HIV-infected mothers had significantly lower mean LAZ, WAZ, and HAZ values.	Differences between HIV-positive and HIV-negative mothers	Good	Includes several covariates	Self-reporting on some variables.
Gopaldas, T., and Gujral, S. (2003). "A multinutrient package of iron, vitamin A, and iodine improved the productivity and earnings of women tea pickers in South India." FOOD AND NUTRITION BULLETIN 24(2): 218-223.	LMIC	India	Workforce of 617 (pickers and nonpickers) and their families (2,500 persons); 9-month intervention period, August 1996 and April 1997	To determine whether the productivity of the workers on an Indian tea state could be improved by providing a nutrition intervention of iron plus Vitamin A and iodized salt to all the workers and their families	Case-control study: statistical analysis (t-test, chi-square test, Pearson correlation, analysis of variance)	X					Average Hb of the pickers rose (p < .001) from 11.0 to 11.9 g/dl at the end of the intervention. Average amount of tea per picker increased (p < .001) from 22.9 to 25.6 kg. There was a significant decrease in "moderate pickers" (14 and 25 kg per day) and a significant increase in "good pickers" (>25 kg per day), and the earnings of the majority of the pickers increased. The intervention area saw …	Nonblinded: participants knew they were receiving an intervention	Fair	Number of participants	Nonblinded study; participants knew that improved health and performance were expected. Did not compare effect between women and men, although women are more often anemic than men.
Hanlon, C., et al. (2009). "Impact of antenatal common mental disorders upon perinatal outcomes in Ethiopia: the P-MaMiE population-based cohort study." Trop Med Int Health 14(2): 156-166.	LMIC	Ethiopia	1,065 third-trimester pregnant women (15-49 years) assessed for common mental disorders (CMD), stressful life events, and worry; sub-sample of 654 women from six rural sub-districts (neonatal weight); data collection in July 2005-February 2006; Perinatal Maternal Mental Disorder in Ethiopia study	To examine the impact of antenatal psychosocial stressors including common mental disorders (CMD) on LBW, stillbirth, neonatal mortality, and other perinatal outcomes	Population-based cohort that followed women recruited in pregnancy and follow-up (with newborn) until one month post partum; descriptive analysis and univariate analysis, incidence risk ratio; multivariate analysis: multiple linear regression for continous outcomes and Poisson model for categorical perinatal outcomes					X	After adjusting for potential confounders, none of the psychosocial stressors were associated with lower mean birth weight, stillbirth, or neonatal mortality. Increasing levels of antenatal CMD symptoms were associated both with prolonged labor (>24 h) (SRQ 1-5: RR 1.4; SRQ >or= 6: RR 1.6) and delayed initiation of breast-feeding by more than eight hours (SRQ 1-5: RR 1.4; SRQ >or= 6: RR 2.8). Mat…	Low prevalence of LBW in sample; selection bias: sample may not represent the whole population: different LBW prevalence than found by others	Good	Follow-up of potentially missing participants; multivariate analysis	The high prevalence of other ill-health factors may overwhelm the effect of CMD on LBW in Ethiopia. May be underpowered to detect a true association, as the risk was lower (compared with South Asian countries).
Harpham, T., et al. (2005). "Maternal mental health and child nutritional status in four developing countries." J Epidemiol Community Health 59(12): 1060-1064.	LMIC	Ethiopia, India, Vietnam, and Peru	About 2,000 mothers and their children aged 6-18 months in each country (year 2002), 100 households randomly selected	To test the hypothesis that maternal common mental health disorders (CMD) are associated with poorer child nutritional status	Community-based cross sectional studies: information collected through household questionaires; logistic regression model					X	Relation found between high maternal CMD and poor child nutritional status in India and Vietnam. Findings from Peru and Ethiopia do not provide clear evidence for a similar association being present in non-Asian countries. Levels of maternal CMD and child malnutrition are high in each study setting. After adjusting for confounding factors, the odds ratios (OR) for the association of maternal CMD …	Omitted context-specific values might bias independent and dependent variables	Good	Inclusion of potential mediating variables; uses data from four countries and three regions, using the same data and methodology	Cross-sectional nature of the study precludes causal understanding. Possible low power of studies?
Hoque, M. E., et al. (2012). "Costs of maternal health-related complications in Bangladesh." Journal of Health Population and Nutrition 30(2): 205-212.	LMIC	Bangladesh	Prospective cohort (January 2007 -December 2008) of women who had obstetric complication in one of the local hospitals was enrolled in the study; comparison group was selected through random sampling in women who gave birth without obstetric complications	(1) To determine the costs associated with maternal morbidity, (2) to understand how households cope up with any loss of resources, and (3) to examine the economic consequences of maternal illness over six months postpartum	Prosepctive cohort study, follow-up at six weeks and six months, 483 households included in final analysis	X					Maternal morbidity led to a considerable loss of resources up to six weeks postpartum, particularly when complications were severe. The poorest households faced the greatest financial burden of cost of healthcare. Families coped up with loss of resources by taking loans and selling assets, and, by the end of six months postpartum, the households had paid back more than 40% of the loans.	Recall bias during collection of information (e.g. payments), potentially different between complication group and control group	Good	Prospective cohort study with similar populations made it possible to study the effects of maternal morbidity on productivity outcomes	Small dataset. Variation in time of follow-up data. Findings may not be generelizable, as the Matlab area presents a special area with health facilities that do not charge for services (compared with other parts of Bangladesh).
Hult, M., et al. (2010). "Hypertension, diabetes, and overweight: looming legacies of the Biafran famine." PLoS ONE 5(10): e13582.	LMIC	Nigeria	Follow-up of adults born before (1965-67), during (1968-January 1970), or after (1971-1973) the years of famine in June-July 2009 in Enugu	To study the risks for hypertension, glucose intolerance, and overweight forty years after fetal exposure to famine in Biafra during the Nigerian civil war	Retrospective cohort study, logistic and linear regression anaysis to calculate odds ratios					X	Fetal and undernutrition is associated with significantly increased risk of hypertension (HT) and impaired glucose tolerance in 40-year-old Nigerians. HT was also associated with BMI and male sex, but not with smoking. Famine in fetal-infant life resulted in a 3-4x increase in risk for adult HT in women and men. OR for IGT and diabetes were significantly higher in the group exposed to famine comp…	Confounding factors may affect who entered the markets/selective recruitment; severe cases of infant undernutrition and poor health may die earlier, or not enter the markets; omitted variable bias: did not include birth weigh or infancy variables in analysis	Good - fair	Study problem described in Europe in an African setting; addressed some possible confounders	Selection and omitted variable bias (particularly infant weight parameters).
Islam, M. A., et al. (1994). "Maternal and socioeconomic factors and the risk of severe malnutrition in a child: a case-control study." Eur J Clin Nutr 48(6): 416-424.	LMIC	Bangladesh	125 cases and controls	To examine the association of maternal factors with the risk of developing severe malnutrition in children attending urban diarrhea treatment centers	Case-control study: multivariate logistic regression					X	A strong association was found between maternal factors, including BMI, and the development of severe malnutrition in their children.	Possible differences in baseline when choosing cases and controls	Good - fair	Includes some covariates	Improper matching, lower number of cases and controls.
Jayachandran, S., and Lleras-Muney, A. (2009). "Life expectancy and human capital investments: evidence from maternal mortality declines." QUARTERLY JOURNAL OF ECONOMICS 124(1): 349-397.	LMIC	Sri Lanka	Population of female data from the annual Vital Statistics reports and the Census of Population in 1946 and 1953	To examine how health affects individuals' investment in education specifically through the channel of increased life expectancy	Multivariate regression analysis and construction of life tables			X	X	X	Longevity improvements are hypothesized to have further benefit of spurring human capital accumulation. Reduction in maternal mortality is assocoted with in an increase in LE at age 15 by 1.5 years and can account for all of the gain in women's LE during this period. Decline in MM increased female literacy among the affected cohorts by 2.5% and inceased years of school by 4%. A 1-point reduction …	Omitted variable bias (particularly free milk distribution and intestinal worm eradication)	Good	Checks for robustness (internal migration); tests for reverse causality	Assumes rational choices. Missing data on schooling (1971 sample). Does not include information on maternal morbidity. It could be discussed whether men is a valid control group.
Kalist, D. E. (2004). "Abortion and female labor force participation: evidence prior to Roe v. Wade." Journal of Labor Research 25(3): 503-514.	HIC	USA	March Current Population Survey (1969-1973), females 15-44 years of age	To empirically examine whether abortion affects labor supply	Cross-sectional study (following 4 years): probit regression, difference-in-difference estimation (treatment: women living in states where abortion was made legal) through pooled cross-sectional analysis	X	X				Access to legalized abortion allows working women the option to abort an unwanted pregnancy and maintain their employment status (2% in states that adopted legaized abortion prior to Roe v. Wade). DDD analysis suggest that legal access to abortion services (due to Roe v. Wade) affects labor force participation rates in states where abortion prior was illegal, particularly among women who was more…	Data quality might give misleading results	Good	Large data material	CPS data are (sometimes) grouped under a single code. Low R2. Some differences between participating and nonparticipating groups.
Katz, J., et al. (2003). "Risk factors for early infant mortality in Sarlahi district, Nepal." BULLETIN OF THE WORLD HEALTH ORGANIZATION 81(10): 717-725.	LMIC	Nepal	Population-based study from rural Nepal, Sarlahi district (1994-1997)	To identify risk factors that predict early infant mortality	RCT, population based study: interview of women who became pregnant in second and third trimester, follow-up at three and six months postpartum; risk factor assessment in bivariate analysis (P<0.05) with 0-7 days, 8-28 days, 2-24 week mortality					X	Miscarriage in a previous pregnancy predicted mortality in the first week of life (OR = 1.98). Larger maternal mid-upper arm circumference reduced the risk of infant death during the first week of life (OR = 0.88). Infants of women who did not receive tetanus vaccinations or who had severe illness during third trimester were more likely to die in the neonatal period. Maternal mortality was strong…	Potential selection bias in children with unknown vital status; recall bias regarding previous morbidity	Good	Large data material; includes several covariates	1,146 of 15,469 of the children born were not known vital status of and were not included. Includes several proximal factors; may not see the impact of distal factors (affecting the proximal factors through causal factors or intercations).
Larson, B. A., et al. (2013). "Antiretroviral therapy, labor productivity, and sex: a longitudinal cohort study of tea pluckers in Kenya." AIDS 27(1): 115-123.	LMIC	Kenya	237 HIV-positive pluckers on ART over a 4-year period in the Kericho District, Southern Kenya; participants were enrolled during 2006 and 2007	To estimate the impact of antiretroviral therapy (ART) on labor productivity and income using detailed employment data from two large tea plantations in western Kenya for HIV-infected tea pluckers who initiated ART	Longitudinal study: nearest-neighbor matching methods; using four matched reference workers for each index subject	X					18–24 months after treatment initiation, the index group harvested 8% (men) and 19% (women) less tea than reference individuals. The index group earned 6% (men) and 9% (women) less income from labor than reference individuals. Women’s income would have dropped further if they had not been able to offset their decline in tea plucking by spending more time on nonplucking assignments.	Possibly inappropriate matching; possible nonrandom missing value on loss to follow-up ART initiation data	Good - fair	Cohort study, long-term follow-up	The reference group contains some HIV-infected workers who have not come forward for HIV care. Few included. Uncertain if neightbor matching would address omitted variable bias.
Lee, J., et al. (2010). "Disentangling nutritional factors and household characteristics related to child stunting and maternal overweight in Guatemala." Economics and Human Biology 8(2): 188-196	LMIC	Guatemala	Nationally representative data from year 2000; after exclusion, the final analytical sample included 2,261 children and mother pairs	To identify nutritional factors and household characteristics associated with child stunting, maternal overweight, and the familial coexistence of both types of malnutrition	Cross-sectional study: bivariate and multivariate regression analysis					X	Maternal indigenousness and maternal short stature were significantly associated with child stunting. Results from multivariate logistic regression showed that SCOM pairs were more likely to have shorter mothers, higher parity, indigenous mothers and working mothers compared with nonstunted child and normal weight mother pairs.	Missing data and exclusion of data might give misleading result in case the missing values are not random	Good	Uses large, nationally representative dataset; total household consumption data used to measure wealth/economic status	Cross-sectional study does not capture time differences or retrospective information. We do not know the distribution of food within the household or money spent on food outside the hosehold.
Letamo, G., and Majelantle, R. G. (2001). "Health implications of early childbearing on pregnancy outcome in Botswana: insights from the institutional records." Social Science and Medicine 52(1): 45-52.	LMIC	Botswana	Data from the Botswana Obstetric Record from maternity wards from 10 health districts (1990-1995)	To check if the prevention of teenage pregnancy is causally related to improved pregnancy outcomes	Maternity ward study, maternity ward records based; binary logistic regression					X	Controling for covariates, it was observed that mothers who attended prenatal care clinic fewer times were more likely to have a stillbirth (p=0.01). The risk of producing an infant with birth injuries among teenage mothers compared with mothers aged 20±34 years was not significant when controlling for covariates. Teenage mothers were 1.5 times more likely to have their infants with congenital ab…	Missing data, poor quality of records; hospital-based survey gives biased data	Fair	Large data material	Some of the records were of poor quality. Hospital-based survey limits external validity.
Li, Y., et al. (2010). "Exposure to the Chinese famine in early life and the risk of hyperglycemia and type 2 diabetes in adulthood." Diabetes 59(10): 2400-2406	LMIC	China	Data for 7,874 rural adults born between 1954 and 1964 in selected communities from the cross-sectional 2002 China National Nutrition and Health Survey	To examine the associations of exposure to the Chinese famine (1959-1961) during fetal life and childhood with the risk of hyperglycemia and type II diabetes in adulthood	Cross-sectional study: GLS, maximum likelihood using survey logistic regression model					X	In severely affected famine areas, fetal-exposed subjects had an increased risk of hyperglycemia compared with nonexposed subjects (OR 3.92, P 0.002); this difference was not observed in less severely affected famine areas (OR 0.57; p 0.185). In severely affected famine areas, exposed subjects who followed an affluent/Western dietary pattern (OR 7.63; P 0.0005) or who had a higher economic status…	Selected regions, towns, and villages may not represent the population	Good	Controls for relevant factors; weighted data	Assumes that residents were born in the same province as measured at time of survey. Small number of cases.
Lipman, E. L., et al. (2011). "Young adult outcomes of children born to teen mothers: effects of being born during their teen or later years." J Am Acad Child Adolesc Psychiatry 50(3): 232-241 e234.	HIC	USA	The 1983 Ontario Child Health Study (OCHS) and 2001 follow-up are used, including 2,355 participants 4 to 16 years old in 1983 with 2001 data	To investigate young adult outcomes of children of teen mothers using longitudinal data	Longitudinal study: Hierarchical linear modeling, fixed effects					x	Being born to a teen mother (vs. nonteen mother) is associated with poorer educational achievement, life satisfaction, and personal income. Individuals born to current and prior teen mothers showed a 0.8-year educational deficit. Individuals born to current teen mothers reported lower life satisfaction and personal income ($7,262). There were no significant group differences at follow-up in menta…	Measurement of teen motherhood	Good	Large, randomly selected population followed longitudinally, controlling for confounding factors	Measurement of teen motherhood.
Lindeboom, M., et al. (2010). "Long-run effects on longevity of a nutritional shock early in life: the Dutch potato famine of 1846-1847." J Health Econ 29(5): 617-629.	HIC (historical data, uncertain classification)	The Netherlands	Life events of a random sample of Dutch individuals born between 1812 and 1902	To investigate whether exposure to a nutritional shock in early life negatively affects survival at older ages, using individual data	Life tables, nonparametrical model of lifetimes of individuals exposed and not exposed to famine, estimation of survival models					X	Mortality rates at older (50+) ages are higher for those born during the potato famine. On average, individuals exposed to famine at birth lose 3 years of life at 50. Individuals that were in utero during the famines have worse survival at older ages.	Report bias: little known about how the data was recorded	Good	Uses three different models to explore the problem; controls for different factors	The data do not allow us to interpret if links identified are caused by direct effects of early life exposures on mortality at old ages, or due to indirect effects through lifetime health and/or socioeconomic outcomes.
Marchant, T., et al. (2004). "Anaemia in pregnancy and infant mortality in Tanzania." Trop Med Int Health 9(2): 262-266	LMIC	Tanzania	507 pregnant women, rural Kilombero Valley of Tanzania, from demographic surveillance system	To investigate the infant mortality of a cohort of babies in southern Tanzania who were born to women for whom detailed morbidity and SES was collected during pregnancy (including hemoglobin)	Demographic surveillance system data: descriptive statistics, survival analysis; Cox proportional hazards regression; multivariate model					X	There was evidence of an association between infant mortality and severe maternal anaemia (Hb < 8 g/dl), maternal age, gravidity, and marital status. Severe anemia was associated with a threefold increase in the HR for infant mortality after adjustment for age, gravidity, marital status, education, MUAC and BMI scores, and gestation and season.	Very low follow-up rate	Good-fair	Follow-up over time; includes relevant covariates	197 women were not possible to follow up. Previous history and subsequent events were unknown.
Medhin, G., et al. (2010). "The effect of maternal common mental disorders on infant undernutrition in Butajira, Ethiopia: the P-MaMiE study." BMC Psychiatry 10(1): 32.	LMIC	Ethiopia	1,065 women (and infants) followed up from third trimester and after 6 and 12 months; pregnant women included between July 2005 and February 2006; rural population	To study whether maternal CMD or postnatal CMD in pregnancy significantly contribute to unfant undernutrtion at six and twelve months of age	Population-based cohort study: logistic regression and linear regression analysis; multivariable analysis					X	The associations between CMD and infant nutritional status were not significant after adjusting for prespecified potential confounders.	Selection of poor population (poverty as a cause of infant undernutrition)	Good	Large population-based sample from an area with high prevalence of infant undernutrition; low levels of loss to follow-up; the first study in SSA assessing CMD effect on infant undernutrition; adjustment for a number of potentially confounding factors	SRQ-20 is a scale-based measure of maternal CMD symptoms and not a definitive diagnostic assessment. Low prevalenc e of CMD might be due to stigma in self-reporting, or could be difficult to detect due to the compromised power to detect any meaningful effect.
Mu, R., and Zhang, X. B. (2011). "Why does the Great Chinese Famine affect the male and female survivors differently? Mortality selection versus son preference." Economics & Human Biology 9(1): 92-105	LMIC	China	Cohort study from 18 regions in China, from famine and nonfamine areas, 1958-1961	To examine how the exposure to the famine in early life affects health and education outcomes of famine survivors and how these effects differ by gender	Famine cohort (born 1959-1961) and control (born 1963-1965), regression analysis , county fixed effects			X		X	Son preference is likely to be the major cause for the observed gender difference in the famine impact on education. Son preference indeed leads to more negative education outcomes for the female famine cohort. Exposure to famine in utero increases the likelihood of disability and illiteracy for rural female survivors relative to rural male survivors.	Risk of omitted variable bias; variable sex ratio may not cover all gender or son preferences	Good	Large data material	Risk of omitted variable bias. Cultural factors may not be accounted for in the model.
Nasreen Hashima, E., et al. (2010). "Low birth weight in offspring of women with depressive and anxiety symptoms during pregnancy: A population-based study in Bangladesh." BMC Public Health 10(1): 515.	LMIC	Bangladesh	720 pregnant women in rural Bangladesh and their infants were included between July 2008-August 2009; exclusion of IUGR children, only term babies included	To investigate the independent effect of maternal antepartum depressive and anxiety symptoms on infant LBW among women in a rural district of Bangladesh	Prospective cohort: chi-square, multiple logistic regression model					X	After adjusting for potential confounders, depressive (OR = 2.24; 95%) and anxiety (OR = 2.08) symptoms were significantly associated with LBW (≤2.5 kg). Poverty, maternal malnutrition, and support during pregnancy were also associated with LBW.	Study was done in BRAC villages	Good	Community-based population from a defined geographical rural area; prospective design with minimal loss to follow-up; measurement of depression using a locally validated EPDS	Potential confounders such as anemia, weight gain during pregnancy, physical health, and smoking were not included in the analysis.
Nasreen, H. E., et al. (2013). "Impact of maternal depressive symptoms and infant temperament on early infant growth and motor development: Results from a population-based study in Bangladesh." J Affect Disord 146(2): 254-261.	LMIC	Bangladesh	Recruitment of 652 infants in July-September 2008, follow-up to 2009 (6-8 months after birth)	To investigate the independent effect of maternal perinatal depressive symptoms on infant’s growth and motor development up to 6-8 months in rural Bangladesh	Cohort study; multiple linear regression					X	Maternal postpartum depressive symptoms independently predicted infant's underweight and impaired motor development, and antepartum depressive symptoms predicted infant's stunting. Infant's unadaptable temperament was inversely associated with infant's weight-for-age and motor development, and fussy and unpredictable temperament with height-for-age and motor development. Lower maternal height and…	Lack of follow-up or inclusion: 9.4% attrition (out migration, intrauterine death, multiple births, maternal death, stillbirth, neonatal death, child death, and flagging out); possible reporting or recall bias by mothers	Good	Cohort study, including several possible confounders	Reverse causality concerns with regard to infant temperament and maternal depression and axiety. Done in rural Bangladesh (BRAC), may not be generizable.
Neelsen, S., and Stratmann, T. (2011). "Effects of prenatal and early life malnutrition: evidence from the Greek famine." J Health Econ 30(3): 479-488.	HIC (historical data)	Greece	Data from the Greek National Population Housing Census, exposure to famine during the fall of 1941 and until early 1942 (data from 1971, 1981, 1991 and 2001 census waves)	To study the long-term effects of early life exposure to the Greek famine, which started in the fall of 1941 and lasted until early 1942	Treatment group: 1940 birth cohort of which the majority was 1 year old when the famine struck, the 1941 birth cohort the majority of which experienced the famine during infancy, and the 1942 birth cohort where the majority experienced the famine as fetuses; descriptive statistics and regression model	X		X		X	Being exposed to famine at young age lowers the likelihood of being literate, the likelihood of upper secondary schooling, and the number of years of education.The effects are largest for the cohorts exposed as infants followed by the cohort exposed as 1-year-olds. The differences, however, are in most cases not statistically significant. Relative to these two cohorts we find only small effects f…	Positive selection bias of survivors; during the famine, fertility was lower at the lower distribution of income and skills than for those in the upper distribution; famine mortality was low in lower socioeconomic areas	Good	Relative to the Chinese famine, selection issues are less severe because the Greek famine was rather short in duration; the famine did not coincide with epidemics of infectious diseases	Possible selection bias. SES may need further study, possible reverse causality.
Neggers, Y., et al. (2006). "The relationship between psychosocial profile, health practices, and pregnancy outcomes." Acta Obstet Gynecol Scand 85(3): 277-285.	HIC	USA	3,149 predominantly African-American low-income women (March 1997-March 2001)	To evaluate the association among psychosocial factors, health practices, and pregnancy outcomes	Prospective study: univariate, multiple linear regression and logistic regression analyses					X	Negative affect (depression) was the only factor significantly associated with both infant birth weight and low birth weight (AOR 1.4, 95% CI 1.1 -1.7). Thin women with a poor psychosocial profile and who are depressed during pregnancy are at increased risk of giving birth to low birth weight and preterm infants.	Selection bias: the 18% who refused to participate may differ from those who participated	Good	Large data material	18% refused to participate in the study.
Osman, N. B., et al. (2001). "Perinatal outcome in an obstetric cohort of Mozambican women." J Trop Pediatr 47(1): 30-38.	LMIC	Mozambique	908 women followed-up from week 21	To follow women from their enrolment in ANC until the end of the first week postpartum to elucidate risk factors for adverse perinatal outcomes	Prospective obstetric cohort study; multiple logistic regression analysis					X	The risk of having a LBW newborn remains high for women with low weight at first antenatal visit, for women with low weight gain, and women without a living child.	Selection bias; 8% were lost to follow-up at birth, 9.6% had no data on birth weight	Good	Included several potential confounders in analysis	Does not include details about methodology used.
Pop-Eleches, C. (2006). "The impact of an abortion ban on socioeconomic outcomes of children: evidence from Romania." JOURNAL OF POLITICAL ECONOMY 114(4): 744-773.	LMIC	Romania	15% sample of the Romanian 1992 census: Children born between January and October 1967	To assess the impact of change in abortion regime on the socioeconomc outcomes of children	Historical census data: regression analysis	X		X	X		Excess fertility due to lower access to abortion and contraception can negatively affect child's educational achievement and labor-marked activity. The abortion ban also gave rise to the fertility rate.	Only parts of dataset included SES variables	Fair-good	Use of historical data, large material	Dataset did not include SES variables for infant outcomes and criminal behavior.
Rahman, A., et al. (2004). "Impact of maternal depression on infant nutritional status and illness: a cohort study." Arch Gen Psychiatry 61(9): 946-952.	LMIC	Pakistan	632 physically healthy women assessed in third trimester of pregnancy: baseline for birth cohort of 160 infants of depressed and 160 infants of psychologically well mothers	To determine whether maternal depression is a risk factor for malnutrition and illness in infants	Prospective cohort study: matching depressive/nondepressive women; regression analysis: univariate and multiple logistic					X	Infants of prenatally depressed mothers showed significantly more growth retardation than controls. The relative risks for being underweight were 4.0 at 6 months of age and 2.6 at 12 months of age, and the relative risks for stunting were 4.4 at 6 months of age and 2.5 at 12 months of age. Relative risk for >5 diarrheal episodes per year was 2.4. Chronic depression carried a greater risk for poor…	Selection bias due to loss to follow-up; small data set/selected population; unclear if matching was appropriately done	Good	Longitudinal, population-based study	Loss of follow-up of 25% of the women.
Rahman, A., et al. (2007). "Maternal depression increases infant risk of diarrhoeal illness: a cohort study." Arch Dis Child 92(1): 24-28.	LMIC	Pakistan	265 infants (n=130 of mothers had a depressive episode)	To examine the associations between postnatal depression in mothers and diarrheal illness in their infants in the first year of life	Prospective cohort study: multiple logistic regression analysis				X		Infants of depressed mothers had significantly more diarrheal episodes per year than those of controls (mean 5.5 v. 4.0). The relative risk of having >5 diarrheal episodes per year in infants of depressed mothers was 2.3. The association remained significant after adjustment for other risk factors by multivariate analysis together with weight-for-age z-score at 6 months.	Possible recall bias	Good	First study showing an association between postnatal depression and infant diarrheal morbidity in a low-income developing country	External validity concerns: study carried out in a subdistrict of Rawalpindi.
Rahman, M., et al. (1993). "Maternal nutritional status as a determinant of child health." J Trop Pediatr 39(2): 86-88.	LMIC	Bangladesh	Patients selected at two hospitals and a community outpatient clinic in 1990	To determine the relatonship between the nutritional status of the mother and her child	Cross-sectional study: multivariate regression analysis					X	After adjusting for confounding factors, a significant association was found between the child's nutritional status and the mother's BMI.	Omitted variable bias, e.g. birth weight	Fair	Included possible confounders	Only uses weight and height as antropometric measures. Limitations to draw conclusions based on a cross-sectional study/
Rahman, A., Lovel, H., Bunn, J., Iqbal, Z., and Harrington, R. (2004). "Mothers' mental health and infant growth: A case-control study from Rawalpindi, Pakistan." Child: Care, Health & Development 30(1):21-27.	LMIC	Pakistan	172 consecutive infants and their mothers attending 9-month measles immunization were recruited over a 3-month period	To determine whether poor maternal mental health is associated with increased risk of infant undernutrition	Clinic-based case-control study: 82 undernourished infants matched to 90 controls were interviewed for mental distress using self-reporting questionnaire; stratified analysis using the Mantel-Haenszel chi-square test; multivariate logistic regression analysis					X	A teen birth significantly affects the probability of graduating from high school by age 20 and of dropping out of school, but does not significantly affect the probability of graduating from high school by age 22. The effect of a teen birth on high school graduation by ages 20 and 22 are -5.9 and -2.7% respectively. The former is significant at the 5% level, while the latter is not statistically…	Attrition rate of approximately 16%; truncation problem: not all girls followed until age 20; group of teen mothers and the group of nonteen mothers differ from baseline; possibility of reverse causality between dropping out of school and teen motherhood	Good	Rich dataset that includes several variables on early life socioeconomic characteristics, grade progression in the prepubescent years, schooling enrollment, and educational attainment and expectations	Attrition rate of approximately 16%.
Propper, C., et al. (2007). "Child health: evidence on the roles of family income and maternal mental health from a UK birth cohort." Health Econ 16(11): 1245-1269.	LMIC	UK	Children born in one region of the UK in between April 1991 and December 1992	To examine the association between child outcomes at various ages in early- to mid-childhood and maternal mental ill health, controlling for background controls and financial hardship	Longitudinal cohort: multivariate regression analysis					X	Maternal mental health is of the important factors mediating the association between permanent income and child health. The results indicate that being in persistent low income has almost no direct effect on child health at age 7 after controlling for maternal health and health-related behaviors.	Omitted variable bias, potential reverse causality between maternal and child outcomes	Good	Several covariates, several child health outcomes; longitudinal data	Maternal report on child health might be influenced by maternal factors.
Powell-Jackson, T., and Hoque, M. E. (2012). "Economic consequences of maternal illness in rural Bangladesh." Health Economics 21(7): 796-810.	LMIC	Bangladesh	Panel household survey conducted 6 weeks and 6 months after childbirth	To explore the economic consequences of maternal ill health in rural Bangladesh	Panel houshold survey: data on household consumption and information from medical records of women who gave birth; propensity score matching	X?	X				There is a large reduction in household resources associated with maternal illness, driven by spending on health care. Maternal complications are associated with a reduction in the number of children enrolled at school 6 months after childbirth (but at low significance level).	Potential measurement errors, potential selection bias: data material included women who seeked care	Very good	Use of physicians for objective measurements of morbidity; no systematic variation between those included and those lost to follow-up	Findings from Matlab may not be generalizable, particularly as care is provided for free. Average effects may hide effects on the poor.
Rondo, P. H. C., et al. (1997). "The influence of maternal nutritional factors on intrauterine growth retardation in Brazil." PAEDIATRIC AND PERINATAL EPIDEMIOLOGY 11(2): 152-166.	LMIC	Brazil	712 Brazilian mother-baby pairs were assessed between March 1991 and January 1992	To assess the impact of maternal nutritional factors on intrauterine growth retardation	Case-control: univariate analysis followed by logistic regression on variables that had independent effect on IUGR, presented as maximum likelihood ratio					X	According to the maximum likelihood ratio, the variables ranked in the following decreasing order of importance are associated with IUGR: maternal body weight (but not prepregnancy weight), per capita income, cigarette smoking, weight gain in pregnancy, prior history of LBW, coffee intake, maternal ferritin, and beer intake.	Potential underrapportation of stigmatized risk factors	Fair-good	Strengthens reliability with only one pediatrician and other measurements; includes several covariates	Self-reporting of risk factors. Potential limitations of the study are not being discussed.
Ross, J., et al. (2011). "Perinatal mental distress and infant morbidity in Ethiopia: a cohort study." Arch Dis Child Fetal Neonatal Ed 96(1): F59-64.	LMIC	Ethiopia	1,065 mother-child pairs (women included in third trimester) recruited between July 2005 and February 2006	To investigate the impact of perinatal common mental disorders on the risk of key illnesses of early infancy: diarrhea, fever, and acute respiratory illnesses (ARI) and to explore the potential mediating role of maternal health behaviors	Population-based study at demographic surveillance site: Poisson models					X	Persistent perinatal CMD symptoms were associated with 2.15 times increased risk of infant diarrhea in a fully adjusted model. The strength of association was not affected by potential mediators (breast feeding, hygiene, the infant’s vaccination status, or impaired maternal functioning). Persistent perinatal CMD was not associated with infant ARI or fever after adjusting for confounders.	Negative recall bias, bias in self-reporting (e.g. increased reporting from mothers with CMD), social desirability bias of e.g. hygiene reports; potential loss to follow-up	Good	Includes several covariates	The study might be underpowered; few women had high levels of CMD symptoms.
Sen, A., and Kanani, S. J. (2006). "Deleterious functional impact of anemia on young adolescent school girls." INDIAN PEDIATRICS 43(3): 219-226.	LMIC	India	Vadodara municipal primary schools, girls from low-income group families	To assess the physical work capacity and cognition of underprivileged anemic and nonanemic schoolgirls in early adolescence	Cohort study: T-statistics	X		X			Significantly lower scores in digit span and visual memory test were seen in anemic compared with nonanemic girls. The adverse impact of anemia remained after controlling for undernutrition (BMI).	Omitted varables bias; only controls for undernutrition	Fair	Uses several measurements to assess school performance	Omitted variables bias; only controls for undernutrition.
Servili, C., et al. (2010). "Maternal common mental disorders and infant development in Ethiopia: the P-MaMiE Birth Cohort." BMC Public Health 10(1): 693.	LMIC	Ethiopia	258 pregnant women were identified from the Perinatal Maternal Mental Disorder in Ethiopia (P-MaMiE) study, and 194 (75.2%) were successfully followed up until the infants were 12 months of age	To investigate the effect of maternal CMD on child developmental outcomes and explore the role of other potential risk factors for child development	Nested population-based cohort; univariate and multivariate regression analysis					X	Postnatal CMD was not associated with any domain of infant development. In multivariable analyses, lower SES and lower infant weight-for-age were associated with significantly lower scores on motor and cognitive developmental scales. Physical violence was significantly associated with impaired cognitive development.	Potential recall bias of variables such as maternal and infant illness episodes	Good	Longitudinal design, controlled for a range of important confounding variables	Bayley scales may not have been culturally valid in this setting. Small number of women with high levels of CMD symptoms.
Steyn, N. P., et al. (2011). "What is the nutritional status of children of obese mothers in South Africa?" Nutrition 27(9): 904-911.	LMIC	South Africa	Data from the 2005 National Food Consumption Study; 1,532 children (1–9 years) and their mothers (16 to 35 years)	To evaluate the anthropometric status of children of obese (BMI> 30kg/m2) mothers who participated	Household survey: cross-sectional study; relative risk estimates					X	Children of obese mothers had a significantly lower likelihood to be underweight, stunted, or wasted than those whose mothers were not obese. Underweight mothers had three times the risk of having an underweight or wasted child, and stunted mothers had nearly three times the risk of having a stunted child.	Potential omitted variable bias, included limited controlling factors	Fair	Large data material	Omitted variables bias.
Stewart, R. C., et al. (2008). "Maternal common mental disorder and infant growth: a cross-sectional study from Malawi." Maternal and Child Nutrition 4(3): 209-219.	LMIC	Malawi	501 infant-mother pairs were collected, January-March 2006	To test whether infants of mothers with CMD would be lighter and shorter than those infants whose mothers who did not have CMD among infants attending a district hospital child health clinic who were due for measles immunization	Cross-sectional study at district hospital child health clinic, univariate and multivariate analyses					X	Mean length-for-age z-score for infants of mothers with CMD (-1.50) was significantly lower than for infants of mothers without CMD (-1.11). This association was confirmed in multivariate analysis. Mean weight-for-age z-score for infants of mothers with CMD (-1.77) was lower than for infants of mothers without CMD (-1.59) but this difference was not significant on univariate or multivariate analy…	As >30% of the HIV status data were missing, status was not included in final analysis; HIV status might have an additive impact on infant growth; selection bias of whom was included in the study; food security may influence the underweight of the children	Fair-good	Includes several covariates, relatively large sample size and low refusal rate	Cross-sectional design limits ability to study the direction of the association.
Storeng, K. T., et al. (2008). "Paying the price: the cost and consequences of emergency obstetric care in Burkina Faso." Social Science & Medicine 66(3): 545-557.	LMIC	Burkina Faso	1,014 women recruited for cohort; 82 of these were then selected for in-depth follow-up between December 2004 and April 2006	To examine the cost of obstetric care and the social and economic consequences associated with exposure to economic shocks up to a year following the end of pregnancy	Ethnographic fieldwork nested within a longitudinal epidemiological cohort study: qualitative analysis and statistical analysis	X?	X				The cost of emergency obstetric care (EMOC) was significantly higher than the cost of care for uncomplicated delivery. Compared with women who had uncomplicated deliveries, women who survived near-miss events experienced difficulties meeting the costs of care, reflecting the high cost of EMOC and the low socioeconomic status of the households. They reported more frequent sale of assets, borrowing…	Selection of participants was not random, might affect quantitative analysis	Good	Large data material, follow-up over time	Potential confounders impact out-of-pocket calculations (quantitative analysis).
Sun, W. K., et al. (2012). "Does life expectancy affect private educational investment in China?" China & World Economy 20(4): 37-55.	LMIC	China	China Statistical Yearbooks and China Health Statistical Yearbooks, data from 1990 and 2000	To identify the effect of life expectancy on human capital accumulation in China, through differences over time, across areas, and between genders	Review and cross-sectional difference-in-difference (DID) estimation			X			Using random effects design, for every 0.1-percentage-point decline in the MMR, the female illiteracy rate drops by 6.1-12.8 percentage points.	Potential DID overestimations	Good	DID address omitted variable bias concerns	Potential endogenity concerns (model critique).
Surkan, P. J., et al. (2007). "Maternal social and pyschological conditions and physical growth in low-income children in Piaui, Northeast Brazil." Soc Sci Med 64(2): 375-388.	LMIC	Brazil	Random sample of 595 mothers of children 6–24 months old in four low-income sections of Teresina, data from January-December 2002	To study the potential association between social support by primary caregivers and maternal depression on growth outcomes of their children	Cross-sectional study: bivariate and multivariate models					X	There was no evidence that maternal depression influenced her child’s growth despite the finding that more than half the mothers were depressed above the cutoff.	Difficult to evaluate due to unclear methodology	Good	Includes several covariates	Unclear methodology.
Suvisaari, J., et al. (2008). "Mortality in offspring of mothers with psychotic disorder." Psychol Med 38(8): 1203-1210.	HIC	Finland	Offspring of 337 women treated for schizophrenia; the children were born between 1916 and 1964	To study mortality from late adolescence until middle age in offspring of mothers with psychotic disorders	Retrospective cohort: multivariate Cox model with frailty, using family as the clustering factor					X	Within the high-risk group, females had lower all-cause mortality (HRR 0.43) and mortality from unnatural causes (HRR 0.24) than males. Being diagnosed with a psychotic disorder was associated with higher mortality from unnatural causes (HRR 4.76), while maternal suicide attempts were associated with higher suicide mortality (HRR 8.64). Mortality in the high-risk group was 2.44 times higher than …	Omitted variable bias (limited data on SES)	Good	Large study, detailed diagnostic assessment of both mothers and offspring	Few study participants were dead, less precision of estimates. Some unclear analysis.
Tequeanes, A. L., et al. (2009). "Maternal anthropometry is associated with the body mass index and waist:height ratio of offspring at 23 years of age." J Nutr 139(4): 750-754.	LMIC	Brazil	4,297 offspring of cohort from 1982, maternal health data from 1982, data of offspring from 2004-2005	To describe the association between maternal anthropometry and offspring BMI and waist: height ratio (WHtR) at 23 years of age	Cohort study: simple and multivariable linear regression					X	For each unit of maternal prepregnancy BMI, the offspring BMI increased 0.65 and 0.63 kg/m2 in men and women. Maternal prepregnancy BMI was associated with offspring WHtR in both sexes. Maternal height was not associated with offspring BMI or WHtR.	Possible attrition bias; differences between those who survived and those who did not survive	Good	Large data material; includes different covariates and possible confounders; the prospective approach reduced information bias	Lacks data on dietary habits, dietary counseling, and the use of supplements by the mothers and other factors affecting fetal growth. Follow-up rate of 77%; selective population of survivors.
Thirumurthy, H., et al. (2008). "The economic impact of AIDS treatment: labor supply in Western Kenya." The Journal of Human Resources 43(3): 511-552.	LMIC	Kenya	Panel data from March 2004 and February 2005	To estimate to what degree ARV therapy affects the labor supply of treated patients	Panel data; difference-in-difference estimation, individual fixed effects	X					ARV treatment showed a 20% increase in labor force participation. Treatment effects for female patients are primarily based on participation, while male patients on treatment work more hours. At the margin, women are more likely to compensate for changes in the AIDS patients’ labor supply by entering and exiting the labor force. In households with multiple AIDS adults, adults and boys in particul…	Attrition bias	Good	Longitudinal data	Limitations of fixed effect model. External validity concerns. Small data material.
Victora, C. G., et al. (2008). "Maternal and child undernutrition: consequences for adult health and human capital." The Lancet 371(9609): 340-357.	LMIC	Review, several settings	Different settings, review and meta-analysis including: prospective cohort studies from Brazil, Guatemala, India, the Philippines, and South Africa.	To review the associations between maternal and child undernutrition with human capital and risk of adult diseases in low-income and middle-income countries and re-analyze data from five longitudinal cohorts	Review and meta-analysis, adjusting for confounding factors	X		X		X	Undernutrition was strongly associated, both in the review of published work and in new analyses, with shorter adult height, less schooling, reduced economic productivity, and—for women—lower offspring birthweight. Associations with adult disease indicators were not so clear-cut. Strong evidence indicates that adequate nutrition in utero and in the first 2 years of life is essential for formation…	Residual confounding might be possible, but several confounding factors were included	Very good	Robust meta-analysis; socioeconomic indicators included	Limited review methodology.
Walker, S. P., et al. (2003). "Factors associated with size and proportionality at birth in term Jamaican infants." Journal of Health, Population, and Nutrition 21(2): 117-126.	LMIC	Jamaica	140 term low-birth-weight (<2,500 g) infants and 94 normal birth-weight infants (2,500-<4,000 g) were recruited within 48 hours of birth at the main maternity hospital, March-October 1999	To identify the factors associated with size and proportionality at birth in a cohort of term infants established to investigate their growth and development	Cohort study, multiple linear and logistic regression analysis					X	Controlling for gestational age, variables independently associated with birth weight were rate of weight gain in the second half of pregnancy, maternal height, hemoglobin level <9.5 μg/dL, time of first attendance in antenatal clinic, birth order, pre-eclampsia, and consumption of alcohol, with 33% of the variance in birth weight explained. Birth length was associated only with maternal height a…	Small data material; hospital-based study in Kingston might give a selection of study participants	Fair	Includes a broad range of maternal factors	Small data sample may lower the power of the study. Poor SES assessment.
Witt, W. P., et al. (2012). "Preconception mental health predicts pregnancy complications and adverse birth outcomes: a national population-based study." Maternal and Child Health Journal 16(7): 1525-1541.	LMIC	USA	1996–2006 data; final samples included 3,373, 2,671, and 2,108 women to examine pregnancy complications	To determine if and to what extent women’s preconception mental health status affected subsequent pregnancy complications, nonlive birth, and birth weight	Nationally representative, population-based sample, using pooled 1996–2006 data from the Medical Expenditure Panel Survey; univariate and multivariable logistic regression					X	Poor preconception mental health was associated with increased odds of experiencing any pregnancy complication (AOR 1.40) and having a low birth weight baby (AOR 1.99).	Self-reporting may give skewed responses, inverse causality between mothers' mental health and self-reporting of child parameters	Good	Large, nationally representative, population-based study, controlling for maternal age, race/ethnicity, marital status, education, health insurance status, income, and number of children in the household	Self-reporting of birth weight and maternal health.
Yamano, T. (2007). "The long-term impacts of orphanhood on education attainment and land inheritance among adults in rural Kenya." Agricultural Economics 37(2-3): 141-149.	LMIC	Kenya	Survey of households of 889 rural households collected between 2004 and 2007	To estimate the education attainment and land inheritance of adults, including former orphans, in rural Kenya	Cross-sectional study: OR and regression analysis			X		X	Former maternal orphans have one year lower educational attainment than former nonorphans when we select individuals who started schooling before the FPE policy was introduced in 1974. They do not find a similar difference in education attainment among younger cohorts, who started schooling after 1974. No differences were found in inherited land sizes and total land access between former orphans …	Selection of participants	Good	Includes data from different times, includes different models, somewhat large data material	Selection of participants.
Zaslow, M. J., et al. (2001). "Maternal depressive symptoms and low literacy as potential barriers to employment in a sample of families receiving welfare: are there two-generational implications?" Women Health 32(3): 211-251.	HIC	USA	351 families included, data from 1988 (?)	To examine the role of maternal depressive symptoms and low maternal literacy in predicting the outcomes in two generations (mothers' employment and children's development) in families receiving welfare	Cohort study: multivariate analysis of variance; structural equation modeling and maximum likelihood estimates	X		X		X	Low literacy emerged as a significant predictor of subsequent maternal employment, while depressive symptoms did not. For children’s outcomes, both maternal literacy level and extent of depressive symptoms were important to consider. For the child outcomes, maternal depressive symptoms functioned as a risk factor particularly in the presence of low maternal literacy.	Selection bias	Good	Includes measurements of different outcomes, strong context analysis	Limited discussion of limitations of the study.
Ashraf, Q. H., Weil, D. N., and Wilde, J. (2011). "The effect of interventions to reduce fertility on economic growth." No. w17377. National Bureau of Economic Research.	LMIC	Nigeria	Prospective model based on national data from Nigeria, UN model (2010)	To analyze the economic effects of reductions in fertility in a developing country where initial fertility is high	Demographic economic simulation model	X			X		An exogenous reduction in fertility would raise output per capita by 5.6 percent at a horizon of 20 years and by 11.9 percent at a horizon of 50 years.	Estimates based on the limitations of the model and the UN data	Good	Based on most updated data and studies	Prospective model: changes in exogenous factors not included in the model may affect actual reductions in fertility and economic growth (differently).
Mani, S. (2007). "The role of the household and community in determining child health." UNU Wider Research Paper No. 2007/78: 1-24.	LMIC	Indonesia	1,919 children included in final sample (all three survey rounds in 1993, 1997, 2000)	To identify the factors that can explain the causes of malnutrition among children	Cohort study, with follow-up through three waves; the Indonesian Family Life Survey: OLS and IV models					X	Maternal education, but not paternal education, had a significant impact in determining child health. Parental height (both maternal and paternal) have a strong positive effect on determining child health. Every 1cm increase in mother's height improves z-scores by 0.04 SD and every 1 cm increase in father's height improves z-scores by 0.03 SD.	Loss of follow-up; lack of data of price of rice, oil, and condensed milk (known to be associated with poorer child health)		Data material links individual, household, and community level data; data quality is high (numerous checks)	Potential loss to follow-up.
Ribero, R. (1999). "Earnings' effects of household investment in health in Colombia." Available at SSRN 217428: 1-35.	LMIC	Colombia	National surveys conducted in 1993 and city and metropolitan area from 1991	To study links between primary indicators of health and individual labor productivity in Colombia and explore how additional public expenditures on health may improve individuals’ health	Household surveys: OLS regression and instrumental variable analysis	X					The effect of number of days disabled due to ill health on earnings is negative and significant for urban and rural samples. One more day of disability reduces male earnings by a larger percentage than female earnings. Simulations suggest that a one centimeter increase in the mean height would lead to an increase in earnings of 12% and 4.7% for women.	May not account for migration: the variables place of residence of the individual are exogenous; recall bias or measurement error of health variables	Good	Several covariates, use of different models; instrumental variable regression addresses potential attenuation bias	Not clear why an increase in men's height will have more effect than increases in women's health. Self-reported measurement of health indicators may influence analysis.
Sethuraman, K. (2008). "The role of women's empowerment and domestic violence in child growth and undernutrition in a tribal and rural community in south India."No. 2008/15. Research Paper, UNU-WIDER, United Nations University (UNU), 2008.	LMIC	India	820 mother-child pairs from rural and tribal communuties included; follow-up rate was 82% after 6 months	To explore the relationship among women's empowerment, domestic violence, maternal nutritional status, and the nutritional status and growth of children (6-24 months)	Longitudinal cohort: multivariate regression analysis, using a development curve model and dynamic model					X	Biological variables explained most of the variance in nutritional status and child growth, followed by influence of health-care seeking bahavior and women's empowerment variables. SES variables explained the least variance. The influence of maternal weight and height diminish over time.	Not clear how rural and tribal effects might affect results	Good	Includes several factors, longitudinal study	Potential weighting of data concerns. Unclear methodology (two models used in regression).
Albanesi, S., and Olivetti, C. (2010). "Maternal health and the Baby Boom."	HIC	USA	Demographic and economic state-level data from the Integrated Public Use Micro Sample (IPUMS) of the decennial Census of the United States (from 1930 to 2000)	To study how improvements in maternal health contributed to the mid-twentieth century baby boom and generated a rise in women’s human capital	Panel data, cohort design: treatment group 1921-1940, 1913-1920 as control group; instrumental variable analysis			X	X		The decline in maternal mortality is associated with a rise in fertility for women born between 1921 and 1940, a rise in college and high school graduation rates for women born in 1933-1950, and with a decline in fertility for women born in 1941-1950.	Does IV assumption hold; are the two cohorts comparable?	Good	Large sample size	IV assumptions limitations.
DaVanzo, J., et al. (2004). "The effects of birth spacing on pregnancy outcomes and infant and child mortality in Matlab, Bangladesh." [Unpublished.] Presented at the annual meeting of the Population Association of America, Boston, Massachusetts, April 2, 2004.	LMIC	Bangladesh	Data from the Demographic Surveillence system, Matlab subdistrict; 145,839 pregnancies and 128,330 births in exposed and control areas between 1982 and 2002	To provide an understanding of the effects of birth intervals of various length, the reasons for these effects, and the population subgroups for which the effects are largest, controlling for other factors	Household survey; polytomous logit regression, logistic regression, Cox proportional hazards					X	Longer intervals are more beneficial for the health of the children. Pregnancies that follow <15 months intervals are >4 times more likely to end in a nonlive birth than those following an interval of 3-6 years, and babies have an increased risk of mortality 3.6 times higher than the lowest-risk group.	Reporting bias; early neonatal deaths may be not be reported due to stigma; omitted variable bias; gestational age, contraceptive use, breastfeeding, intended pregnancy, immunization status of the mother and children	Good	Large data material, control group looking at effects of program	External validity concerns: study carried ut in a subdistrict of Matlab.
Jamieson, D. J., and Buescher, P. A. (1992). "The effect of family planning participation on prenatal care use and low birth weight." Fam Plann Perspect 24(5): 214-218.	HIC	USA	45,000 women from North Carolina who gave birth and received prenatal care in public health facilities in 1989 and 1990	To assess the effects of prior family planning services on LBW in low-income population	Retrospective design; descriptive statistics, logistic multivariate regression					X	Women who had used FP services in the two years before conception were less likely to deliver a low-birth weight baby, significant findings only for blacks. In logistic regression controlling for covariates, women who had not received FP were 1.09 times as likely to have LBW infants. Race-specific ORs were significantly only for blacks.	Selection bias; higher self-selection of the blacks in the FP group	Fair	Large data material; control for covariates	Older study. Includes only women who received prenatal care in health departments. FP was the weakest predictor of LBW of all the predictors.
Schultz,T.P. (2009). “How does family planning promote development? Evidence from a social experiment in Matlab, Bangladesh—1977–1996.” Yale University, Economic Growth Center, New Haven, Conn.	LMIC	Bangladesh	Matlab study, data from 1977-1996	To identify the longer-run consequences of program-induced declines in fertility on other family outcomes: child and maternal health, productivity/earnings, household assets, child mortality rates, nutritional/ health status of their children and years of schooling, and out-migration	Longitudinal study: randomized family planning interventions in villages; joint maximum likelihood estimates for (1) a probit model of employment in wage work and (2) a log linear monthly wage equation	X	X	X			The family planning program is associated with a 10-15% decrease in fertility and population growth and with an increase in adult women’s wages by a third, but it had no apparent effect on the wages of youth or male adults. Child survival, child schooling, and women’s and daughter’s health improved relatively in program villages, and physical household assets were 25% larger in program villages.	Fertility changes may be biased by nonrandom placement (of program) and expansion of programs might be associated with omitted variables	Good	Large data material; includes several outcome measures	External validity. Fixed effects limitations.
Rancchod, V.L., Leibbrandt, D., and Marteleto, M. (2011). "Estimating the effect of adolescent fertility on educational attainment in Cape Town using a propensity score weighted regression." University of Cape Town, Cape Town.	LMIC	South Africa	Longitudinal and retrospective data on youth from the Cape Area Panel Study: 4,800 young adults aged 14 to 22; wave 1 in 2002, wave 2a in 2003, wave 2b in 2004, wave 3 in 2005, and wave 4 in 2006	To estimate the effect of a teenage birth on the educational attainment of young mothers in Cape Town	Cape Area Panel Study, propensity score matching (kernel matching procedure) and weighted multivariate OLS regressions			X		X	Compared with interpregnancy intervals of 18 to 23 months, interpregnancy intervals shorter than 6 months were associated with increased risks of preterm birth, low birth weight, and small for gestational age (pooled adjusted OR 1.40, 1.61, and 1.26 respectively). Intervals of 6 to 17 months and longer than 59 months were also associated with a significantly greater risk for the 3 adverse perinat…	Potential recall bias by mothers in several of the studies	Very good	Very strong methology, clear about inclusion and exclusion criteria	Statistical heterogeneity among the studies makes it more difficult to interpret the findings.
Ardington, C.M., Menendez, A., and Mutevedzi., T. (2011). "Early childbearing, human capital attainment, and mortality risk." SALDRU: University of Cape Town, Cape Town.	LMIC	South Africa	Longitudinal data set from the Africa Centre Demographic Information System (2000-2010); 11,000 households, 86,000 individuals	To assess the extent to which prefertility characteristics can explain the negative association between early childbearing and education	Longitudinal data; OLS models, sibling fixed effects, and propensity score matching			X		X	The study finds no clear evidence of selectivity into teen childbearing in either schooling trajectories or pre-fertility household characteristics. On average, teen mothers have completed 0.28 years less schoooling than thier sisters who did not give birth in their teens. Women who delay their first birth until the age of 23 or later have higher enrolment at every age and are around 11 percentag…	Unknown age status of 10% of the sample; attrition bias: only 72% seen at age 20-22 follow-up	Good	Longitudinal study, large sample size	Unclear how analysis was performed.
Yamauchi, F., et al. (2008). "Impacts of prime-age adult mortality on labour supply: Evidence from adolescents and women in South Africa." Oxford Bulletin of Economics and Statistics 70(3): 375-398.	LMIC	South Africa	Panel data from KwaZulu-Natal Income Dynamics Study; rounds in 1993, 1998, and 2004	To examine the impact of prime-age adult mortality on the transition made by adolescents from school to the labor market and on female adult labor force participation decisions	Panel data, conditional (fixed effect) logit model	X		X		X	Deaths of prime-age working adults significantly increase both male and female adolescent labor supply, stopping their schooling. Deaths of prime-age adults in the future decrease female school enrollment, suggesting that girls shift activity, possibly staying at home to take care of the sick or of the household more generally. Female adults tend to join the labor force after the death of prime-a…	Survey attrition, nonrandom survival	Good	Panel data used, weighted analysis	Interpretations of results may not be correct concerning intrahousehold decision making.
Phillips, J., and Jackson, E. (2012). "The long-term fertility impact of the Navrongo project in northern Ghana." Stud Fam Planning 43(3): 175-190.	LMIC	Ghana	Data from a multifaceted and multiphase reproductive and child health services project in northern Ghana (1993-2008)	To assess the long-term fertility impact of the Community Health and Family Planning Project of the Navrongo Health Research Centre in Ghana	Quasi-experimental study with a plausibility design; hazard ratios, comparing by four zones (including comparsion)				X		The family planning program was initially associated with fertility reduction, but the impact changed over time. When the project ended and its strategies were brought to scale, either fertility increased or fertility declines that were in progress stalled with time.	Treatments were randomized at the cell level rather than the cluster or individual level; may violate the assumptions in independent errors; onset of experimental services varied by village; under- or overreporting may occur as contraception is a sensitive topic.	Fair	Community level study; evaluates impact over time; large data material	Fertility was declining before the study. Baseline background characteristics differed between areas and cells before the programme was initiated. Limited covariates included.
Miller, G. (2010). "Contraception as development? new evidence from family planning in colombia*" The Economic Journal120(545): 709-736.	LMIC	Colombia	Colombian population censuses; women born in program counties between 1911 and 1955 and randomly drawn sample of approximately one million women from the same birth cohorts and birth counties in the 1973 census	To investigate the relationship between family planning access and the timing of first births	Population census data used in retrospective; graphical analysis; multivariate regression analysis, location and time effects	X		X	X		Availability of modern contraceptives allowed women to postpone their first birth and to have about 5% fewer children in their lifetime (about 1/3 of a child). Reductions explain 6–7% of the fertility decline in Colombia’s major population centers between 1964-1993, implying that other factors were important determinants of women’s lifetime fertility. Women with access to family planning as teena…	Poor data in early data material	Very good	Strong methodology; tests for validity on program placement, selective mortality, migration, and contamination	Low quality statistics from 1960s and 1970s make it difficult to evaluate impact.
Behrmanm, J. R., and Calderon, M. C. (2009). "Nutritional supplementation in girls influences the growth of their children: prospective study in Guatemala." The American Journal of Clinical Nutrition90(5): 1372-1379.	LMIC	Guatemala	791 children 0–12 years who were offspring of 401 Guatemalan women who had participated as children in a nutritional supplementation trial	To assess whether nutritional supplementation in children aged <7 to 15 y affected their children’s nutritional status 29–38 y later	Quasi-experimental data, linear regression analysis					X	The offspring of women exposed to atole had a 116-g higher birth weight, were 1.3-cm taller, had a 0.6-cm greater head circumference, had a 0.26 greater height-for-age z score, and had a 0.20 greater weight-for-age z score. The association for height differed by offspring's sex. Sons of women exposed to atole were 2.0-cm taller than the sons of women exposed to fresco. Supplementation was not ass…	Limited covariates included	Good	Robust statistical measures and analysis	Village characteristics that are correlated with exposure may not be included in analysis. The trial has been criticized for the randomization.
Bailey, M. (2010). "Momma's got the pill: how Anthony Comstock and Griswold v. Connecticut shaped U.S. childbearing." American Economic Review 100(1): 98-129.	HIC	USA	Data from the 1955 Growth of American Families study and 1965 and 1970 National Fertility Surveys	To quantify the importance of the birth control pill on marital fertility	Use of survey data, difference-in-difference regressions				X		Women in states with sales bans were significantly less likely to have used oral contraception before the 1965 Griswold decision. The results suggest that oral contraception accelerated the reduction in period birth rates up to 40% and facilitated the eventual transition to the two-child family. The implications of these results reach beyond the 1960s, as lower fertility rates have had a lasting …	Selection bias, studies only white, currently married women; potential recall bias, potential mobility across states	Good	Large data material; explores heterogenity in findings by age and state	Assumes that the Comstock legislation provides natural randomization. External validity concerns due to selected study population. Some of the assumptions about fertility and contraception do not seem valid.
Yamin, A. (2013). "Costs of inaction on maternal mortality: qualitative evidence of the impacts of maternal deaths on living children in Tanzania." PLOS One 8(8): e71674.	LMIC	Tanzania	Adult family members and stakeholders at community level in Dar es Salaam collected between April 2012 and April 2013	To provide insight regarding how maternal mortality affects index and other living children and to identify shared structural and social factors that foster high levels of maternal mortality and child vulnerabilities	Qualitative study: in-depth interviews with adult family members and stakeholders, group discussions; inductive approach, NVivo used for analysis		X	X		x	Findings highlight the widespread impact of a woman’s death on her children’s health, education (decreased concentration and lower educational performance), and economic status, and the roles that women play within their families in rural Tanzanian communities. The girl orphans were more predisposed to early marriage and fulfilling mother's "traditional" roles.	The economic compensation given to participate in the study could give incentives for a selective (poorer) part of the population to join the study and may have influenced the participants' responses	Good	Broad range of stakeholders and actors included; includes both quantitative and qualitative results	Quantitative information is less relevant, and the validity of these findings may be in question, as the sample was not random.
Addo, O.Y., Stein, A.D., Fall, C.H., Gigante, D.P., Guntupalli, A.M., Horta, B.L., Kuzawa, C.W., Lee, N., Norris, S.A., Prabhakaran, P., Richter, L.M., Sachdev, H.S., Martorell, R., and Consortium on Health Orientated Research in Transitional Societies (COHORTS) Group. (2013). "Maternal height and child growth patterns." J Pediatr 163(2): 549-554.	LMIC	Brazil, Guatemala, India, the Philippines, and South Africa	7,630 mother–child pairs from 5 birth cohorts; enrollment from 1969-1990, depending on study (Brazil, Guatemala, India, the Philippines, and South Africa)	To examine associations between maternal height and child growth during 4 developmental periods: intrauterine, birth to age 2 years, age 2 years to mid-childhood (MC), and MC to adulthood	Pooled analysis of maternal height and offspring growth cohort studies, multivariate regression model					X	Maternal height was associated with birth weight and with both height and conditional height at each age examined. Strongest associations with conditional heights were for adulthood and 2 years of age. A 1-cm increase in maternal height predicted a 0.024 SD increase in offspring birth weight, a 0.037 SD increase in conditional height at 2 years, a 0.025 SD increase in conditional height in MC, an…	Potential omitted variable bias (paternal height); study selection/follow-up may differ according to the different cohorts included in the study, which may influence the findings from the pooled data	Very good	Large data material from different settings, using cohort data; controls for nutrition interventions; addresses heterogenity concerns	Data of paternal height were not available.
Beegle, K., De Weerdt, J., and Dercon, S. (2006). "Orphanhood and the long-term impact on children." Am. J. Agric. Econ. 88(5): 1266–1272.	LMIC	Tanzania	Kagera Health and Development Survey: initially nonorphan children in 1991-94 followed-up for orphan impacts on height and education	To examine the impact of orphanhood on children’s school attainment and height	Panel data from a longitudinal socioeconomic survey; multivariate regression analysis			X		X	Children who became maternal orphans by age 15 have 15% lower height. However, the height differential for older children (19–28 by 2004) was quite significant. The results for schooling are the reverse. Older children who become maternal orphans between 7 and 15 years complete about 1 less year of schooling (31% of one standard deviation of years of education). Paternal orphanhood is not associa…	Unobservables correlated with (maternal and paternal) orphanhood might bias the results	Good	Include several covariates; low attrition rate in survey	Unclear how analysis was done.
Evans, D., and Miguel, E. (2007). "Orphans and schooling in Africa: a longitudinal analysis." Demography 44(1): 35–57.	LMIC	Kenya	Baseline sample included 24,111 children who were not orphans at baseline in early 1998; full sample of 18,133 children included baseline students for whom mortality data for both parents were available; restricted sample contains 7,815 children (1998-2002)	To estimate the impact of parent death on primary school participation using an unusual five-year panel data set of more than 20,000 Kenyan children	Longitudinal data, linear regression with child fixed effects			X		X	There was a decrease in school participation following a parent death and a smaller drop in school participation before the death. Effects are largest for children whose mothers died (9% versus 4% if father died) and for those with low baseline academic performance.	Possibility of unobserved time-varying factors that affect both parent health and child schooling, measurement errors and missing information, attrition bias	Good	Large sample size and continuous data collection; no differences in baseline between orphans and nonorphans	Fewer maternal deaths (24 deaths) than paternal deaths (48 deaths) in this sample. External validity concerns outside of data collection area, thus may not be transferable to regional or national level.
Black, M. M., Baqui, A. H., Zaman, K., El Arifeen, S., and Black, R. E. (2009). "Maternal depressive symptoms and infant growth in rural Bangladesh." American Journal of Clinical Nutrition 89(suppl): 951S–957S.	LMIC	Bangladesh	Mother/child pairs from the Matlab intervention study, 221 infants at 6 and 12 mo	To examine the association of maternal depressive symptoms and infant growth among infants in rural Bangladesh and to examine how the relation is affected by infant irritability and caregiving practices	Survey data, follow-up from RCT; multivariate regression analysis					X	Maternal depressive symptoms were associated with 12-month length-for-age, adjusted for 6-month length-for-age, maternal education, infant sex, birth order, receipt of iron and zinc, months breastfed, maternal perception of infant temperament, and caregiving observations. Maternal depressive symptoms were not related to 12-month weight-for-length.	The models assume a linear relationship between dependent and independent variables	Good	Includes several covariates; attrition did not vary by group	The study design assumes that depressive mothers have been depressive earlier.
Surkan, P., Kennedy, C., Hurley, K. M., and Black, M. M. (2011). "Maternal depression and early childhood growth in developing countries: systematic review and meta analysis." Bulletin of the World Health Organization 89(8): 608–615E.	LMIC	Different countries, review	Review conducted before 2010, depressive mothers and the children	To investigate the relationship between maternal depression and child growth in developing countries through a systematic literature review and meta-analysis	Searches in Pubmed, Medline, CINAHL, psychINFO, Web of Science, SCOPUS, Embase; meta-analysis through a random effects model and meta regression (using pooled data from individual studies)					X	Most studies found a null or marginally significant relationship between maternal depression and poor child growth. However, the direction of the association was always as follows: the worse the depression, the greater the growth deficit. Children of mothers with depressive symptoms were more likely to be underweight (OR: 1.5) or stunted (OR: 1.4). Subanalysis of three longitudinal studies showed…	Unclear how potential covariates were taken into account in meta-analysis	Very good	Follows PRISMA and MOOSE guidelines, clear criteria for exclusion and inclusion of studies	Publication bias in original publication may have affected the findings. There might be a publication bias, where only significant findings are likely to be reported in the literature.
Ramakrishnan, U., Martorell, R., Schroeder, D. G., and Flores, R. (1999). "Role of intergenerational effects on linear growth." Journal of Nutrition 129(2): 544S–549S.	LMIC	Guatemala	Singleton, term (37 wk of gestation) births that occurred in the four study villages between 1991 and 1996, to women who were born during the original longitudinal study (1969-1977)	To examine the evidence of intergenerational effects on linear growth: (1) birth size of parents and their children, (2) adult height of parents and their children, and (3) patterns of linear growth across two generations	Review in Medline, fourteen studies were identified					X	For every 100 g increase in maternal birth weight, her child’s birth weight increased by 10–20 g.	Potential omitted variable, attrition, and selection bias	Fair-good	Includes several covariates, exposure of maternal health at different points in time and of infant outcomes; longitudinal study	Unclear how review was conducted. Small data set, possibility of bias.
Gregson, S., et al. (2005). "HIV infection and reproductive health in teenage women orphaned and made vulnerable by AIDS in Zimbabwe." AIDS Care 17(7): 785-794.	LMIC	Zimbabwe	7,568 household visited between 2001-2003; males aged 17-18 and females aged 15-18 were eligible for the study; of the eligible 476 (77.8%) and 1,047 (73.4%) were interviewed	To investigate whether orphans and vulnerable children in Zimbabwe have heightened risk of adverse reproductive health (STIs and teenage pregnancy) outcomes including HIV infection	Stratified population-based open cohort study, interviews conducted on one-to-one basis; dried blood spot specimens collected for HIV testing, multivariate logistic regression models					X	Among women aged 15-18 years, OVCs had higher HIV prevalence than nonOVCs (3.2% vs 0.0%) and more common experience of STI symptoms (5.9% vs 3.3%) and teenage pregnancy (8.3% vs 1.9%). OVCs (overall), maternal orphans, and young women with an infected partner were more likely to have received no secondary education and to have started sex and married, which in turn were associated with poor repro…	Interview bias, selection bias (only residents)	Fair-good	Written consent, tested for HIV, included many outcomes, and looked at different correlations	Self-reported symptoms for STI. Small sample of oprhaned teens.
Chen, Y., and Zhou, L. (2007). "The long-term health and economic consequences of the 1959–1961 famine in China." Journal of Health Economics 26(4): 659–681	LMIC	China	China Health and Nutrition Surveys from 1991; households in the Guangxi, Guizhou, Henan, Hunan, Jiangsu, Liaoning, and Shandong provinces	To quantify the long-term effects of China’s 1959–1961 famine on the health and economic status of the survivors	Survey data; difference-in-differences method, Tobit model	X				X	The great famine caused serious health and economic consequences for the survivors, especially for those in early childhood during the famine. Estimates show that on average, in the absence of the famine, individuals of the 1959 birth cohort would have otherwise grown 3.03 cm taller in adulthood. The famine also greatly affected the labor supply and earnings of the survivors with famine exposure …	Smaller sample of households	Good	Tests for specification: DID estimator, quintile regression analysis	Does not identify differences between in utero and postnatal effects on health.
Field, E. R. O., and Torero, M. (2009). "Iodine deficiency and schooling attainment in Tanzania." American Economic Journal: Applied Economics 1(4): 140-69.	LMIC	Tanzania	Children 10-13 years who are residing in the household and who could be linked to mothers of 22,178 households; 2000 Tanzanian Household Budget Survey and district-level information timing and coverage rates of IOC distribution rounds in intervention districts	To evaluate the impact on schooling of reductions in iodine deficiency disorders (IDD) from intensive iodine supplementation in Tanzania	Retrospective study using data on distribution of iodine supplementation in Tanzania between 1086 and 1997 and using Tanzanian DHS data as controls, regression analysis			X		X	The findings suggest a large effect of in utero iodine on cognition and human capital: treated children attain an estimated 0.35–0.56 years of additional schooling relative to siblings and older and younger peers. The effect appears to be larger for girls, consistent with laboratory evidence indicating greater cognitive sensitivity of female fetuses to maternal thyroid deprivation.	Potential omitted variables leading to in utero cognitive damage other than iodine deficiency	Good	Fixed-effects regression model; several robustness checks; tries to rule out other omitted variables	Can not rule out that the gender difference are driven by sex-specific household responses to improvements in cognition in boys rather than disproportionate increases in female cognitive capacity.
Maluccio, J. A. H., J., Behrman, J. R., Martorell, R., Quisumbing, A. R., and Stein, A. D. (2009). "The impact of improving nutrition during early childhood on education among Guatemalan adults." The Economic Journal 119(537):734-63.	LMIC	Guatemala	Human capital follow-up study from INCAP; originally 2,392 children; 1,855 individuals in HCS; 2002-2004	To examine the effect of an early childhood nutritional intervention on adult educational outcomes	Empirical analysis based on longitudinal data, part of the Human Capital Study (HCS) follow-up from the INCAP trial between 1969-1977; traced and interviewed the individuals between 2002-2004; estimated double-difference intent-to-treat models of exposure to the high-energy, high-protein intervention during the period from birth to 36 mo of age on schooling attainment, reading comprehension, and …	X		X			Findings include 1.2 higher grades completed by women (but no effect on men), 1/4 of a SD higher scores on reading comprehension tests for both women and men, and 1/4 SD higher scores on nonverbal cognitive ability tests for both women and men. Two-stage least-squares estimates that endogenize the actual supplement intakes (single exposure to the intervention as identifying instrument) yield trea…	Some overlap between the two different supplements; some loss to follow-up	Good	Longitudinal data; randomized; in general manages to track down a large percentage of the original participants	Variable may be omitted because there is no effect on men.
Martorell, R. (2010). "Physical growth and development of the malnourished child: contributions from 50 years of research at INCAP." FOOD AND NUTRITION BULLETIN 31(1): 68-82.	LMIC	Guatemala	INCAP papers written between 1949 and 1999	To review the main findings and policy implications of 50 years of research conducted by INCAP on growth and development	Review of Ifield research carried out by the Institute of Nutrition of Central America and Panama (INCAP)					X	INCAP’s research has documented that, in poor societies, life begins in a uterine environment constrained by malnutrition and infection, and that these influences can be traced to factors operating during the mother’s formative and developing years, during her adult years, and also during pregnancy itself. Small maternal size and inadequate dietary intakes during pregnancy are major causes of IUG…	Potential selection bias of studies and findings based on involved authors from INCAP might lead to report on positive findings	Fair	Reviews the studies and study outcomes	Selection of included studies based on involved authors from INCAP, might be a biased selection. Does not follow PRISMA guidelines.
Conde-Aguudelo, A., et al. (2006). "Birth spacing and risk of adverse perinatal outcomes: a meta-analysis." JAMA 295(15): 1809-1823.	LMIC	Different countries (review)	Depending on study included; different regions, countries, and settings	To examine the association between birth spacing and relative risk of adverse perinatal outcomes	Review of 67 articles following PRISMA guidelines; searches in MEDLINE (1966-), EMBASE (1980-), ECLA (1980-), POPLINE (1980-), CINAHL (1982-), and LILACS (1982-), all to January 2006); meta-analysis thorugh a random effects model and meta regression (using pooled data from individual studies)					X	Compared with interpregnancy intervals of 18 to 23 months, interpregnancy intervals shorter than 6 months were associated with increased risks of preterm birth, low birth weight, and small for gestational age (pooled adjusted OR, CI: 1.40 [1.24-1.58], 1.61 [1.39-1.86], and 1.26 [1.18-1.33], respectively). Intervals of 6 to 17 months and longer than 59 months were also associated with a significan…	Potential mothers' recall bias in several of the studies	Very good, strong methodology	Very strong methology, clear about inclusion and exclusion criteria	Statistical heterogeneity among the studies makes it more difficult to interpret the findings.	Depletion of maternal nutrient theory; close succession of pregnancies and periods of lactation worsen the mother’s nutritional status
Webb, R., Abel, K., Pickles, A., and Appleby, L. (2005). "Mortality in offspring of parents with psychotic disorders: a critical review and meta-analysis." American Journal of Psychiatry 162(6): 1045–1056.	HIC	Different countries, according to setting	Literature review: papers from 1966-2005-1980-2005 and 1887-2005	To synthesize evidence for mortality risk among offspring of parents with psychotic disorders and examine potential modifiers of risk such as offspring age and parental diagnosis	Electronic reference and citation databases were searched (MEDLINE for data published from 1966, EMBASE from 1980, and PsycINFO from 1887); secondary analyses were carried out to generate relative risk estimates and perform post hoc statistical power calculations; meta-analysis of the association between maternal psychotis and fetal death/stillbirth					X	Most of the relevant studies investigated the relationship between exposure to maternal schizophrenia and perinatal or infant mortality outcomes, but were not truly population based and lacked adequate power. Meta-analysis (of six articles) indicated an almost twofold higher risk of fetal death/stillbirth among offspring of women with psychosis.	Few studies; possibility for recall and information bias in the included studies might bias overall results; studies included were not truly population based and lacked power	Good	Addresses heterogenity, includes weighting of data in meta-analysis	Does not report detail about how the review was conducted.
Hoddinott, J., and Maluccio, J.A. (2008). "Effect of a nutrition intervention during early childhood on economic productivity in Guatemala." The Lancet 371(9610): 411-416.	LMIC	Guatemala	1,424 Guatemalan individuals (60% of the 2,392 children [0–7 years] who had been enrolled in a nutrition intervention study during 1969–77)	To investigate the direct effect of a nutrition intervention in early childhood on adult economic productivity	Randomized experiment: multivariate regression analysis	X				x	Exposure to the nutrition intervention before, but not after, age 3 years was associated with higher hourly wages, but only for men. For exposure to atole from 0 to 2 years, the increase was US$0.67 per hour, which meant a 46% increase in average wages. There was a nonsignificant tendency for hours worked to be reduced and for annual incomes to be greater for those exposed to atole from 0 to 2 ye…	Study randomization; some differences in baseline characteristics between atole and fresco participants; attrition of 40% may lead to selection bias; study excluded respondents who were not engaged in economic activities, which will affect women more than men for traditional reasons	Good	Controls for many confounding factors (and at different levels); strong original study shows the improved nutrient intake and physical growth in children <3 years of age	Attrition bias may affect the analysis, but addresses this by weighting method. Differences in labor marked may hide effect on healths human capital, not possible to measure by monetary means.
Bailey M. J. (2013). "Fifty years of family planning: new evidence on the long-run effects of increasing access to contraception." Working paper 19493, NBER.	HIC	USA	Different cohorts from census data from 1946-2005	To analyze new evidence on some of the longer-term consequences of U.S. family planning policies, defined in the papers increasing legal or financial access to modern contraceptives	Empirical analysis, fixed effects model, combined with a review of other literature; empirical analysis mostly descriptive and comparative and based on changes in law	X		X		X	Family planning programs may influence national income directly over the longer term. Children conceived in areas with greater legal or financial access to family planning went on to live in higher-earning households as adults than did children conceived in the same areas whose mothers had less access to family planning. Both increased legal access and increased financial access to the pill are a…	No report on how inclusion for articles for review part is conducted; omitted varibles may exist	Good	Cohort data, large sample; fixed effects model	Methods are a little unclear. Findings are a mix of own results and results from the review. No report of how article selection for review part is conducted.
Ross, J., et al. (2003). "Effects of malnutrition on economic productivity in China as estimated by PROFILES." Biomedical and Environmental Sciences 16(3): 195-205.	LMIC	China	Population projections in China from 2001-2010	To calculate the effects of malnutrition on economic productivity in China	PROFILES is both a process and a set of software tools designed to estimate the functional consequences of malnutrition in terms of morbidity, mortality, and economic consequences; calculations rely on demographic projections based on current UN estimates of the population in 1995, projected LE and FR; analysis deals with two kinds of productivity losses: (1) future losses as a result of permanen…	X		X		X	Results included productivity gains due to improved iodine nutrition: reduction in goiter from 1992-2001 increased the net present value of future economic productivity by 142 bill yan. Reduction of the goiter rate to 5% over the next 10 y would result in future productivity gains valued at 40 billion yan. Productivity gains due to reductions in child's stunting would result in future economic pr…	Based on population projections; new model, a little unclear how the tool works	Fair	Large data set	Software tool is new, not sure if it has been used in other studies.
Seid, A. K. (2013). "Health and nutritional status of children in Ethiopia: do maternal characteristics matter?" JOURNAL OF BIOSOCIAL SCIENCE 45(2): 187-204.	LMIC	Ethiopia	Children under 5 from a nationally representative survey in Ethiopia in 2005	To examine the role of maternal characeristics in the health and nutritional status of children under 5 in Ethiopia	National cross-sectional DHS data; use OLS as benchmark for 2SLS and QR models					X	Maternal characteristics, in particualar maternal HAZ-score (indicator of long -term health status), is a crucial determinant for child health and nutritional status. With regards to children's sex, results shows that boys have lower health and nutritional status than girls.	Anthropometric measurements of children in the Ethiopian DHS are compared with an international reference population, rather than Ethiopian reference data	Fair	Large data set	Omitted variables? Results show that boys have lower health and nutritional status than girls.
Gertler, P., Levine, D., and Martinez, S. (2003). ‘‘The presence and presents of parents: do parents matter for more than their money?’’ Faculty Working Paper, Haas School of Business, University of California, Berkeley.	LMIC	Indonesia	All children between 0-10yrs in the nationally representative Indonesian Family Life Survey with two identifiable living parents in 1993; final sample: 6,185 children in 3,378 households	To investigate the effect of parental death on investments in child human capital (education and health)	Empirical analysis based on panel data from 1993 and 1997, random and fixed effects regressions for binary outcomes with community level effects			X		X	Findings include that loss of a parent has a large negative impact on children's human capital. Mothers seem to have a greater impact on young children and fathers on the older. Children with deceased fathers are more likely to drop out of school, while children with deceased mothers are less likely to start school and are generally less healthy (increased risk of mortality or being malnourished)…	Few orphaned children in the time period; possible recall bias	Good	Baseline characteristics, starts with a nationally representative sample, adjusts for economic resources; community fixed effects	Few orphaned children.
Baqui, A. H., et al. (1994). "Levels and correlates of maternal nutritional status in urban Bangladesh." EUROPEAN JOURNAL OF CLINICAL NUTRITION 48(5): 349-357.	LMIC	Bangladesh	Representative sample of 1,185 nonpregnant mothers, 2001	To determine levels and correlates of maternal nutritional status on child mortality	Data from the Urban Surveillance System (USS) of the Urban Health Extension Project (UHEP) of the International Centre for Diarrhoeal Disease Research, Bangladesh (ICDDR,B); USS sample has been selected using a multi-stage areal sampling method; multiple linear and logistic regressions					X	Maternal height and weight were significantly negatively correlated with number of child deaths (P<0.05).	Recall bias, reproductive history was collected 15 mo before anthropometric and socioeconomic history, leading to loss of follow-up and possible attrition bias	Fair	Fairly powered	Lacks information on age of child.
Branson, N. A. C., and Leibbrandt, M. (2013). "Trends in teenage childbearing and schooling outcomes for children born to teens in South Africa." University of Cape Town, Cape Town.	LMIC	South Africa	Co-resident mother-child pairs, data from 1994-2008	To assess the intergenerational consequences of teenage childbearing, in particular effects on education	Empirical study, using six nationally representative household surveys; regression analysis			X		X	Children born to teen mothers are found to have worse educational outcomes, with children of young mothers most at risk. Differences are found between population groups, with the association being largest and increasing over time for coloreds and relatively small and stable for Africans. About half the association can be explained by relative levels of poverty and maternal education.	Omitted variables	Good	Adjusts for levels of poverty and maternal education; large data material	Might be omitted variables, does not control for health status of child or mother.
Chaaban, J., and Cunningham, W. (2011). "Measuring the economic gains of investing in girls, the girl effect dividend." Policy research working paper no. 5753, The World Bank, Washington, D.C.	LMIC	Bangladesh, Brazil, Burundi, China, Ethiopia, India, Kenya, Malawi, Nigeria, Paraguay, Senegal, South Africa, Tanzania, Uganda	Girls between 15- 24 years of age in the respective countries.	To quantify the opportunity cost of girls' exclusion from productive employment. Explore linkages between investing and girls and potential increases in national income through three outcome variables; early school dropout, teenage pregnancy and joblessness	Economic modelling. Country specific data from ILO's key indicators of the labor market, World Bank's EDStats, HNPStats and World development indicators, and the WHO's Global Health Observatory database. Compute the costs of 1) leaving school early, 2) inactivity and joblessness and 3) adolescent pregnancy	x		x	x		Finding based on the three main varibales: Estimate that the cost of adolescent pregnancy as share of gross domestic product could be as high as 30% or as low as 1% over a girl's lifetime, depending on the assumptions made used to calculate loss. 2) Completing the next level of education would lead to lifetime earnings of today's cohort of girls that us equivalent to up to 54%, 1,5% per year, whe…	Some of the variables are estmated, e.g. the joblessness rate. It is an economic modelling based on estimations.	Very good	Solid methodology, good estmations and many variables included.	Costs computed are only economic ones and are probably lower than the true social costs. Might be several omitted varibles.
Bloom, D.E., et al. (2014). "Capturing the demographic dividend: source, magnitude and realization." In One Billion People, One Billion Opportunities- building human capital in Africa, A. Soucat and M. Ncube, Editors. Communications Development Incorporated: Washington, D.C.	LMIC	Kenya, Nigeria, Senegal	DHS data from Kenya (2008-2009), Nigeria (2008), Senegal (2005) and United nations World Population Prospects (WPP2010). Create projections from 2005- 2050.	A projection of future economic growth due to demographic changes, in particular through expediting the demographic dividend through meeeting unmet need of family planning. Estimates the differences in per capita income under various scenarios for meeting unmet need of family planning	Model the relationship between "meeting unmet need" of contraceptives and age- specific fertility rates within 5- year age groups of women. Create 4 fertility scenarios based on meetin unmet need. Control variables estimated through a cross- country regression using five year panel data from 1965-2005.				x		By meeting a third of the unmet need of contraception over the baseline, these three countries can see an increase in per capita income of 8-13%, and increase by 31-65% if all unmet need is met. By 2050 these ranges become 13-22% and 47-87% respectively.	Fixed assumptions: 1) constant mortality rate overtime 2) constant contraceptive prevalence over time 3) constant number of women in marriage or union over time 4) country level variables remain fixed at 2005 level (except contraception and fertility)	Very good	All assumption are well defended, aim of study is to project change in income per capita depending on meeeting unmet need of contraception and change in fertility rates. Strong methodology.	All varibles except fertility and contraception remain fixed. Assumptions hinder absolute numbers.
